# Supplementary material for: HMGB4 is expressed by neuronal cells and affects the expression of genes involved in neural differentiation
Source: Sci Rep. 2016 Sep 9;6:32960. doi: 10.1038/srep32960 (PMC5036535; doi:10.1038/srep32960)
Supplement: Supplementary Information [file srep32960-s2.xls]

## Sheet: HMGB-EGFP sorted
Block	Row	Column	ID	Name	GeneName	TopHit	Description	logFC	AveExpr	t	P.Value	adj.P.Val	B
1	94	214	A_24_P296772	NM_033256	PPP1R14A	ref|NM_033256|ens|ENST00000301242|gb|DQ892130|gb|DQ895324	Homo sapiens protein phosphatase 1, regulatory (inhibitor) subunit 14A (PPP1R14A), mRNA [NM_033256]	-7.18230244699768	7.51615576245433	-22.0858221484067	1.09271095288417e-05	0.188218703886632	0.614992967896246
1	19	177	A_23_P125588	NM_022144	TNMD	ref|NM_022144|ens|ENST00000373031|gb|AB590911|gb|AF291656	Homo sapiens tenomodulin (TNMD), mRNA [NM_022144]	-6.37871725712231	8.96166228565082	-19.890769896677	1.72767763124513e-05	0.188218703886632	0.560118542378372
1	17	114	A_24_P131236	NM_014849	SV2A	ref|NM_014849|ens|ENST00000369145|ens|ENST00000369146|gb|AB383970	Homo sapiens synaptic vesicle glycoprotein 2A (SV2A), mRNA [NM_014849]	6.0446241793029	5.7482030900229	18.9040996993702	2.1578708810519e-05	0.188218703886632	0.529589429107317
1	73	194	A_23_P61149	NM_001017915	INPP5D	ref|NM_001017915|ref|NM_005541|ens|ENST00000435188|ens|ENST00000359570	Homo sapiens inositol polyphosphate-5-phosphatase, 145kDa (INPP5D), transcript variant 1, mRNA [NM_001017915]	6.02398223166787	6.03827925494594	18.713261783485	2.25564688071016e-05	0.188218703886632	0.5231737606501
1	99	87	A_23_P62959	NM_012396	PHLDA3	ref|NM_012396|ens|ENST00000367311|gb|AK222644|gb|CR605205	Homo sapiens pleckstrin homology-like domain, family A, member 3 (PHLDA3), mRNA [NM_012396]	-5.62218767268234	9.08376110542584	18.0448671263065	2.64378355027464e-05	0.188218703886632	0.49923908841019
1	60	176	A_23_P101351	NM_024106	ZNF426	ref|NM_024106|ens|ENST00000253115|gb|AB209837|gb|AK095759	Homo sapiens zinc finger protein 426 (ZNF426), mRNA [NM_024106]	-5.49345857309842	6.41302759469804	-17.1678526866077	3.28541497364151e-05	0.188218703886632	0.46396570747094
1	93	252	A_23_P26847	NM_000346	SOX9	ref|NM_000346|ens|ENST00000245479|gb|Z46629|gb|BC018276	Homo sapiens SRY (sex determining region Y)-box 9 (SOX9), mRNA [NM_000346]	5.3739703119301	9.6298741152811	-16.5390970176792	3.86529295572842e-05	0.188218703886632	0.435559446072912
1	69	38	A_23_P16523	NM_004864	GDF15	ref|NM_004864|ens|ENST00000252809|gb|AK291530|gb|U51731	Homo sapiens growth differentiation factor 15 (GDF15), mRNA [NM_004864]	-5.22402074653846	7.59510970007429	16.3188363845777	4.09761515898941e-05	0.188218703886632	0.424917305827642
1	34	265	A_24_P3415	NM_020416	PPP2R2C	ref|NM_020416|ref|NM_181876|ens|ENST00000382597|ens|ENST00000335585	Homo sapiens protein phosphatase 2, regulatory subunit B, gamma (PPP2R2C), transcript variant 1, mRNA [NM_020416]	-5.22306564746776	6.65715741433373	16.0776965064914	4.37186965437243e-05	0.188218703886632	0.412823305262483
1	158	89	A_32_P170547	NM_001007551	CT45A5	ref|NM_001007551|ref|NM_001172288|ens|ENST00000491480|ens|ENST00000421477	Homo sapiens cancer/testis antigen family 45, member A5 (CT45A5), transcript variant 1, mRNA [NM_001007551]	5.07554780050659	7.57121552362738	-14.9143262845965	6.05949018078163e-05	0.218105123317825	0.347163551123018
1	69	182	A_24_P918137	XR_109925	LOC100506262	ref|XR_109925|ref|XR_112362|ref|XR_115646|gb|AK096487	PREDICTED: Homo sapiens hypothetical LOC100506262 (LOC100506262), partial miscRNA [XR_109925]	4.99529155002714	6.11577988698684	14.8402643179605	6.19185061165012e-05	0.218105123317825	0.342527465584723
1	150	111	A_24_P132703	CR607939		gb|CR607939|gb|CR595424|gb|AK055716	full-length cDNA clone CS0DB009YI22 of Neuroblastoma Cot 10-normalized of Homo sapiens (human). [CR607939]	4.92754786220339	5.27790932752487	-14.374638576241	7.11012783977887e-05	0.224256541580012	0.311965227751436
1	146	29	A_32_P75094	NM_032797	AIFM2	ref|NM_032797|ref|NM_001198696|ens|ENST00000307864|ens|ENST00000395039	Homo sapiens apoptosis-inducing factor, mitochondrion-associated, 2 (AIFM2), transcript variant 2, mRNA [NM_032797]	4.85253659206869	5.02198411793265	-14.1882157323564	7.52402777128591e-05	0.224256541580012	0.299005942826421
1	2	87	A_23_P329261	NM_000891	KCNJ2	ref|NM_000891|ens|ENST00000243457|gb|AF153820|gb|FW340091	Homo sapiens potassium inwardly-rectifying channel, subfamily J, member 2 (KCNJ2), mRNA [NM_000891]	4.61832491036898	8.40239914899917	-13.7278323577837	8.67947430372422e-05	0.23848482507757	0.265074334118016
1	155	130	A_32_P161033	ENST00000433980		ens|ENST00000433980|ens|ENST00000437267|gb|BC043411|gb|BM803127	Homo sapiens, clone IMAGE:6155889, mRNA. [BC043411]	4.37919165565649	5.753115829584	13.5332934791418	9.23238541348633e-05	0.23848482507757	0.249856030391958
1	12	135	A_23_P500353	NM_021614	KCNN2	ref|NM_021614|ref|NM_170775|ens|ENST00000264773|ens|ENST00000389446	Homo sapiens potassium intermediate/small conductance calcium-activated channel, subfamily N, member 2 (KCNN2), transcript variant 1, mRNA [NM_021614]	4.3267795246449	6.40137246236178	13.1395703821862	0.000104893117236569	0.239615204997847	0.217319130624401
1	65	163	A_23_P76136	NM_001080509	TSPAN11	ref|NM_001080509|ens|ENST00000261177|gb|AK024399|gb|AY358804	Homo sapiens tetraspanin 11 (TSPAN11), mRNA [NM_001080509]	-4.24685817369038	5.10999221389255	13.0785349116828	0.000107024340402045	0.239615204997847	0.212056102728715
1	122	205	A_23_P150053	NM_001613	ACTA2	ref|NM_001613|ref|NM_001141945|ens|ENST00000458208|ens|ENST00000224784	Homo sapiens actin, alpha 2, smooth muscle, aorta (ACTA2), transcript variant 2, mRNA [NM_001613]	-4.16438336827556	9.48672865204892	12.9600753539239	0.000111313745321218	0.239615204997847	0.201665770237172
1	66	218	A_32_P79190	ENST00000456460		ens|ENST00000456460|ens|ENST00000428624|ens|ENST00000415543|ens|ENST00000448844		-4.05488222303279	7.99253223424937	12.77025284712	0.000118634179895258	0.24193255623166	0.184517883806294
1	61	193	A_23_P58266	NM_005980	S100P	ref|NM_005980|ens|ENST00000296370|ens|ENST00000513778|gb|X65614	Homo sapiens S100 calcium binding protein P (S100P), mRNA [NM_005980]	3.98129539001759	5.49128384428288	-12.539955310814	0.000128322046604765	0.248604716989742	0.162853087884876
1	36	37	A_24_P143171	NM_031442	TMEM47	ref|NM_031442|ens|ENST00000275954|gb|AL136550|gb|AL049257	Homo sapiens transmembrane protein 47 (TMEM47), mRNA [NM_031442]	-3.96694624738778	4.41717429839141	-12.3406398711174	0.000137496637991239	0.253694392011739	0.143301650136318
1	5	60	A_23_P5370	NM_019845	RPRM	ref|NM_019845|ens|ENST00000325926|gb|CR609982|gb|CR596780	Homo sapiens reprimo, TP53 dependent G2 arrest mediator candidate (RPRM), mRNA [NM_019845]	3.94726202765464	7.25713076190936	11.2914402156033	0.000201454598630804	0.336064462105286	0.0264864087872381
1	137	183	A_23_P420256	NM_021925	C2orf43	ref|NM_021925|ens|ENST00000435420|ens|ENST00000237822|gb|BC017473	Homo sapiens chromosome 2 open reading frame 43 (C2orf43), mRNA [NM_021925]	3.89606283155788	6.89807968003471	11.2055519466748	0.000208159266279373	0.336064462105286	0.0157659662101599
1	153	163	A_23_P27795	NM_021102	SPINT2	ref|NM_021102|ref|NM_001166103|ens|ENST00000454580|ens|ENST00000301244	Homo sapiens serine peptidase inhibitor, Kunitz type, 2 (SPINT2), transcript variant a, mRNA [NM_021102]	3.84573567109829	10.7874501201268	-10.9669284413427	0.000228267997637717	0.353788004178744	-0.0150520248156836
1	48	11	A_23_P309991	NM_138621	BCL2L11	ref|NM_138621|ref|NM_006538|ens|ENST00000437029|ens|ENST00000428038	Homo sapiens BCL2-like 11 (apoptosis facilitator) (BCL2L11), transcript variant 1, mRNA [NM_138621]	3.83613474415044	5.19929200065195	10.6365959678747	0.000260171554541406	0.387725662454456	-0.0603716432261905
1	86	180	A_23_P407112	NM_145263	SPATA18	ref|NM_145263|ens|ENST00000295213|gb|BC025396|gb|BC037886	Homo sapiens spermatogenesis associated 18 homolog (rat) (SPATA18), mRNA [NM_145263]	-3.83073786730531	5.98571742086754	10.4919337437809	0.000275843810300109	0.39116683818246	-0.0812533342211008
1	42	73	A_23_P23234	BC000988	NCRNA00260	gb|BC000988	Homo sapiens chromosome 1 open reading frame 217, mRNA (cDNA clone MGC:5457 IMAGE:3450898), complete cds. [BC000988]	-3.82184450246817	4.89166084072658	10.2005528489327	0.000311057416087142	0.39116683818246	-0.125362999831001
1	167	57	A_24_P778906	ENST00000435913		ens|ENST00000435913|ens|ENST00000421640|ens|ENST00000415543|ens|ENST00000452738		3.78326284872344	7.55941072697332	10.1137631547976	0.000322589810262764	0.39116683818246	-0.139056343959854
1	143	252	A_23_P106194	NM_005252	FOS	ref|NM_005252|ens|ENST00000303562|gb|AK298659|gb|AK290907	Homo sapiens FBJ murine osteosarcoma viral oncogene homolog (FOS), mRNA [NM_005252]	-3.7302683120783	6.44358410631382	10.0602305903517	0.000329963195416229	0.39116683818246	-0.147634581399238
1	131	230	A_23_P15450	NM_018286	TMEM100	ref|NM_018286|ref|NM_001099640|ens|ENST00000299377|ens|ENST00000424486	Homo sapiens transmembrane protein 100 (TMEM100), transcript variant 2, mRNA [NM_018286]	3.63354915379694	6.8750283403746	-9.80937848410159	0.000367378557231217	0.39116683818246	-0.189223573865736
1	151	184	A_24_P773539	ENST00000367276		ens|ENST00000367276|ens|ENST00000417983|ens|ENST00000430945|ens|ENST00000421234		3.62372559096773	6.38121982827113	9.60369233701087	0.000401971379486353	0.39116683818246	-0.225118427268635
1	101	83	A_32_P117453	BC044628		gb|BC044628	Homo sapiens mRNA similar to collagen, type XVII, alpha 1 (cDNA clone IMAGE:5431129). [BC044628]	3.61720765601685	2.36755476007223	-9.40515254906134	0.000439196201785635	0.39116683818246	-0.261395173497484
1	76	248	A_23_P133656	NM_002290	LAMA4	ref|NM_002290|ref|NM_001105206|ref|NM_001105207|ens|ENST00000389463	Homo sapiens laminin, alpha 4 (LAMA4), transcript variant 2, mRNA [NM_002290]	-3.60677600848269	6.06261340321747	-9.25266967546452	0.000470663008117552	0.39116683818246	-0.290400828039581
1	138	158	A_24_P551302	BC038432		gb|BC038432	Homo sapiens cDNA clone IMAGE:5162874, partial cds. [BC038432]	-3.60251103045293	6.01561925914754	9.09877701550001	0.000505246961946627	0.39116683818246	-0.320731571084786
1	14	33	A_23_P325100	NM_021240	DMRT3	ref|NM_021240|ens|ENST00000190165|gb|FV353844|gb|FV507013	Homo sapiens doublesex and mab-3 related transcription factor 3 (DMRT3), mRNA [NM_021240]	-3.58042842748437	5.95708520023737	-9.04461196209233	0.000518150085283494	0.39116683818246	-0.331668321123078
1	22	128	A_32_P229132	NM_020066	FMN2	ref|NM_020066|ens|ENST00000496950|ens|ENST00000406993|ens|ENST00000319653	Homo sapiens formin 2 (FMN2), mRNA [NM_020066]	3.57331494743097	4.46655409801679	8.93667081756647	0.000545080346199565	0.39116683818246	-0.353881393386548
1	145	109	A_23_P365738	NM_015193	ARC	ref|NM_015193|ens|ENST00000356613|gb|D87468|gb|AF193421	Homo sapiens activity-regulated cytoskeleton-associated protein (ARC), mRNA [NM_015193]	3.50391355071367	7.64156588594356	8.87732642746442	0.000560611521245269	0.39116683818246	-0.366336062332381
1	55	203	A_23_P406385	NM_153350	FBXL16	ref|NM_153350|ens|ENST00000324361|ens|ENST00000397621|gb|BC036680	Homo sapiens F-box and leucine-rich repeat protein 16 (FBXL16), mRNA [NM_153350]	3.49581738667949	6.66236916491963	8.81935435319933	0.000576306226458207	0.39116683818246	-0.378672285855116
1	26	156	A_24_P940509	AK022793		gb|AK022793|gb|BC043213|gb|BC041431	Homo sapiens cDNA FLJ12731 fis, clone NT2RP2000108. [AK022793]	-3.46631146391466	4.07262110545997	8.74191174831412	0.000598114548345461	0.39116683818246	-0.395418128088646
1	117	182	A_23_P132889	NM_001014809	CRMP1	ref|NM_001014809|ref|NM_001313|ens|ENST00000511535|ens|ENST00000513911	Homo sapiens collapsin response mediator protein 1 (CRMP1), transcript variant 1, mRNA [NM_001014809]	3.45957354668933	7.50245693262033	8.5818576121686	0.000646455133887145	0.39116683818246	-0.431020817583936
1	14	180	A_23_P502750	NM_002392	MDM2	ref|NM_002392|ens|ENST00000311440|ens|ENST00000258149|ens|ENST00000356290	Homo sapiens Mdm2 p53 binding protein homolog (mouse) (MDM2), transcript variant MDM2, mRNA [NM_002392]	3.43230951391718	6.46400344387402	8.42298345757811	0.000699216663863042	0.39116683818246	-0.4677365793376
1	152	217	A_32_P169406	NR_026656	LOC400043	ref|NR_026656|ens|ENST00000508564|gb|CR615016|gb|BC009385	Homo sapiens hypothetical LOC400043 (LOC400043), non-coding RNA [NR_026656]	3.38184029727545	11.8794232938316	8.31111275038045	0.000739526896573252	0.39116683818246	-0.494446958572259
1	8	222	A_23_P23728	NM_014849	SV2A	ref|NM_014849|ens|ENST00000369146|gb|BX537754|gb|BC000776	Homo sapiens synaptic vesicle glycoprotein 2A (SV2A), mRNA [NM_014849]	3.36254404693949	7.26867019640093	8.27401428302131	0.00075351417459389	0.39116683818246	-0.503465734817997
1	57	85	A_23_P329212	NM_005238	ETS1	ref|NM_005238|ref|NM_001143820|ens|ENST00000345075|ens|ENST00000319397	Homo sapiens v-ets erythroblastosis virus E26 oncogene homolog 1 (avian) (ETS1), transcript variant 2, mRNA [NM_005238]	3.33872263960083	4.67730580995391	-8.26128691118843	0.000758386678643192	0.39116683818246	-0.506578584075535
1	81	215	A_24_P89457	NM_078467	CDKN1A	ref|NM_078467|ref|NM_000389|ref|NR_037150|ref|NR_037151	Homo sapiens cyclin-dependent kinase inhibitor 1A (p21, Cip1) (CDKN1A), transcript variant 2, mRNA [NM_078467]	-3.33012680775349	9.93140412631202	8.08869789028918	0.000828393865439712	0.39116683818246	-0.549758062018828
1	44	214	A_23_P119344	NM_003598	TEAD2	ref|NM_003598|ens|ENST00000311227|ens|ENST00000377214|gb|AB464291	Homo sapiens TEA domain family member 2 (TEAD2), mRNA [NM_003598]	3.31132141085812	7.76564011000278	-8.00625703745399	0.000864595026152536	0.39116683818246	-0.571036702016801
1	120	185	A_23_P62901	NM_006763	BTG2	ref|NM_006763|ens|ENST00000475157|ens|ENST00000290551|gb|CR606002	Homo sapiens BTG family, member 2 (BTG2), mRNA [NM_006763]	3.28757127464656	10.0337054479211	7.98283550819745	0.000875228165814515	0.39116683818246	-0.57716110946185
1	38	37	A_24_P238499	NM_001012716	C18orf56	ref|NM_001012716|ens|ENST00000323813|gb|BC028301	Homo sapiens chromosome 18 open reading frame 56 (C18orf56), mRNA [NM_001012716]	3.26684513938678	7.61164179168264	7.93252583604689	0.000898609882242898	0.39116683818246	-0.590436588741882
1	63	124	A_23_P166109	NM_198391	FLRT3	ref|NM_198391|ref|NM_013281|ens|ENST00000341420|gb|AF169677	Homo sapiens fibronectin leucine rich transmembrane protein 3 (FLRT3), transcript variant 2, mRNA [NM_198391]	3.25171511221456	8.0338667955399	-7.91618553561943	0.000906366751899631	0.39116683818246	-0.594783991056672
1	76	73	A_23_P27638	NM_144566	ZNF700	ref|NM_144566|ens|ENST00000254321|ens|ENST00000482090|gb|BC144406	Homo sapiens zinc finger protein 700 (ZNF700), mRNA [NM_144566]	-3.24273227758653	6.19496474976763	-7.90025597324657	0.000914006988506494	0.39116683818246	-0.599039054627156
1	165	123	A_24_P929095	AK027678	TMEM209	gb|AK027678	Homo sapiens cDNA FLJ14772 fis, clone NT2RP3004332. [AK027678]	3.23795996419225	4.80353946040257	-7.86663657346724	0.000930389846685908	0.39116683818246	-0.608074632061733
1	2	123	A_32_P436884	NM_001010867	C1orf69	ref|NM_001010867|ens|ENST00000484749|ens|ENST00000366711|gb|AK303837	Homo sapiens chromosome 1 open reading frame 69 (C1orf69), mRNA [NM_001010867]	3.2262634353364	8.77313056647084	7.78010698297546	0.000974223125792722	0.39116683818246	-0.631679853330276
1	106	256	A_23_P385690	NM_033131	WNT3A	ref|NM_033131|ens|ENST00000284523|gb|AK056278|gb|FW415998	Homo sapiens wingless-type MMTV integration site family, member 3A (WNT3A), mRNA [NM_033131]	3.21315694298243	8.16815892063206	7.74363253438576	0.000993448372935257	0.39116683818246	-0.64178320142872
1	123	23	A_32_P73903	BX119435		gb|BX119435	BX119435 Soares_testis_NHT Homo sapiens cDNA clone IMAGp998N123519 ; IMAGE:1393739, mRNA sequence [BX119435]	-3.17481580770684	4.50940830400161	7.73844827866687	0.000996218140143446	0.39116683818246	-0.643226694646986
1	49	147	A_23_P215956	NM_002467	MYC	ref|NM_002467|ens|ENST00000377970|gb|AK303921|gb|V00568	Homo sapiens v-myc myelocytomatosis viral oncogene homolog (avian) (MYC), mRNA [NM_002467]	3.15174651211034	12.3001356135369	7.71769853078512	0.00100739819779439	0.39116683818246	-0.64902292506321
1	102	151	A_23_P63896	NM_000043	FAS	ref|NM_000043|ref|NM_152872|ref|NM_152871|ref|NR_028036	Homo sapiens Fas (TNF receptor superfamily, member 6) (FAS), transcript variant 1, mRNA [NM_000043]	-3.13149805911208	7.86093483446163	7.71721617782716	0.00100765989642735	0.39116683818246	-0.649158022532695
1	55	214	A_23_P43484	NM_058197	CDKN2A	ref|NM_058197|ref|NM_001195132|ref|NM_000077|ref|NM_058195	Homo sapiens cyclin-dependent kinase inhibitor 2A (melanoma, p16, inhibits CDK4) (CDKN2A), transcript variant 3, mRNA [NM_058197]	-3.12554825924456	12.2092166653221	-7.6916784275244	0.00102163379809066	0.39116683818246	-0.656333914448981
1	14	72	A_24_P323114	NR_001446	ANXA2P3	ref|NR_001446|gb|M62895|tc|NP1174962	Homo sapiens annexin A2 pseudogene 3 (ANXA2P3), non-coding RNA [NR_001446]	3.11631197403797	8.94008844001563	-7.67810057484716	0.00102915908559407	0.39116683818246	-0.660167852454755
1	101	190	A_23_P10966	NM_000814	GABRB3	ref|NM_000814|ref|NM_021912|ref|NM_001191320|ref|NM_001191321	Homo sapiens gamma-aminobutyric acid (GABA) A receptor, beta 3 (GABRB3), transcript variant 1, mRNA [NM_000814]	3.07958707871896	8.77128517376149	7.66511336904251	0.00103642000106938	0.39116683818246	-0.663847205575619
1	70	82	A_24_P930796	NM_001031746	C10orf72	ref|NM_001031746|gb|AK001062|gb|AK021993|gb|AL080114	Homo sapiens chromosome 10 open reading frame 72 (C10orf72), transcript variant 1, mRNA [NM_001031746]	3.06153173614209	5.00601884405856	7.64782285868508	0.0010461834701149	0.39116683818246	-0.668764294450122
1	154	253	A_23_P122216	NM_002317	LOX	ref|NM_002317|ref|NM_001178102|ens|ENST00000395480|ens|ENST00000503759	Homo sapiens lysyl oxidase (LOX), transcript variant 1, mRNA [NM_002317]	-3.00237464160438	6.54179763712288	7.64662778408345	0.00104686240705465	0.39116683818246	-0.669104937341459
1	33	139	A_23_P215956	NM_002467	MYC	ref|NM_002467|ens|ENST00000377970|gb|AK303921|gb|V00568	Homo sapiens v-myc myelocytomatosis viral oncogene homolog (avian) (MYC), mRNA [NM_002467]	2.98934402525819	12.464882720066	7.62712705736889	0.00105801686609663	0.39116683818246	-0.674677829947005
1	124	33	A_32_P2605	AV756170		gb|AV756170	AV756170 BM Homo sapiens cDNA clone BMFBGA09 5', mRNA sequence [AV756170]	2.98912839702403	5.01786893954767	7.62164603814696	0.00106117792929517	0.39116683818246	-0.67624909509289
1	52	107	A_23_P76488	NM_001423	EMP1	ref|NM_001423|ens|ENST00000256951|gb|CR608144|gb|Z50751	Homo sapiens epithelial membrane protein 1 (EMP1), mRNA [NM_001423]	-2.97939487144701	6.76987871427814	-7.61618316151776	0.00106433993015939	0.39116683818246	-0.677817307968646
1	42	230	A_23_P63896	NM_000043	FAS	ref|NM_000043|ref|NM_152872|ref|NM_152871|ref|NR_028036	Homo sapiens Fas (TNF receptor superfamily, member 6) (FAS), transcript variant 1, mRNA [NM_000043]	2.96873557349564	8.09653996341401	7.54852949280663	0.00110446169036589	0.39116683818246	-0.697417628148098
1	119	53	A_23_P215956	NM_002467	MYC	ref|NM_002467|ens|ENST00000377970|gb|AK303921|gb|V00568	Homo sapiens v-myc myelocytomatosis viral oncogene homolog (avian) (MYC), mRNA [NM_002467]	-2.96303354019518	12.1830938785629	7.53608458429442	0.00111204044809627	0.39116683818246	-0.701059522613244
1	168	195	A_23_P170037	NM_033290	MID1	ref|NM_033290|ref|NM_000381|ref|NM_001098624|ref|NM_033289	Homo sapiens midline 1 (Opitz/BBB syndrome) (MID1), transcript variant 3, mRNA [NM_033290]	-2.95404723265002	11.0410259851833	7.50165815630249	0.00113333636379148	0.39116683818246	-0.711193726683356
1	107	46	A_23_P157895	NM_021240	DMRT3	ref|NM_021240|ens|ENST00000190165|gb|BC113584|gb|BC117245	Homo sapiens doublesex and mab-3 related transcription factor 3 (DMRT3), mRNA [NM_021240]	2.94620255734882	5.56515375027955	-7.49423031635213	0.00113799579836471	0.39116683818246	-0.713391826872398
1	91	33	A_23_P215956	NM_002467	MYC	ref|NM_002467|ens|ENST00000377970|gb|AK303921|gb|V00568	Homo sapiens v-myc myelocytomatosis viral oncogene homolog (avian) (MYC), mRNA [NM_002467]	-2.94227001143144	12.0292004792412	7.45562724363898	0.00116258851035742	0.39116683818246	-0.724882047462213
1	4	95	A_23_P215956	NM_002467	MYC	ref|NM_002467|ens|ENST00000377970|gb|AK303921|gb|V00568	Homo sapiens v-myc myelocytomatosis viral oncogene homolog (avian) (MYC), mRNA [NM_002467]	-2.94069190268786	12.3815440584882	7.44814406710303	0.00116743004180524	0.39116683818246	-0.727122396673428
1	109	232	A_23_P38457	NM_020791	TAOK1	ref|NM_020791|ref|NM_025142|ens|ENST00000261716|gb|BC133039	Homo sapiens TAO kinase 1 (TAOK1), transcript variant 1, mRNA [NM_020791]	2.93646904977897	7.01790404882221	7.39651457209586	0.00120150794294046	0.39116683818246	-0.742695449680079
1	9	153	A_23_P215956	NM_002467	MYC	ref|NM_002467|ens|ENST00000377970|gb|AK303921|gb|V00568	Homo sapiens v-myc myelocytomatosis viral oncogene homolog (avian) (MYC), mRNA [NM_002467]	2.93399071069809	12.4281672688945	7.36654368204021	0.00122184325033101	0.39116683818246	-0.751829347103001
1	123	92	A_23_P28772	NM_001048226	DBNDD2	ref|NM_001048226|ref|NM_018478|ref|NM_001048225|ref|NM_001048222	Homo sapiens dysbindin (dystrobrevin binding protein 1) domain containing 2 (DBNDD2), transcript variant 6, mRNA [NM_001048226]	-2.89910218071895	11.3504161933119	7.33616913448795	0.00124287942285862	0.39116683818246	-0.761157307237357
1	62	239	A_24_P122137	NM_002309	LIF	ref|NM_002309|ens|ENST00000249075|gb|X13967	Homo sapiens leukemia inhibitory factor (cholinergic differentiation factor) (LIF), mRNA [NM_002309]	2.89799201518972	6.17389126238998	7.33205480405244	0.0012457624640749	0.39116683818246	-0.762426344511763
1	40	175	A_24_P96403	NM_001001890	RUNX1	ref|NM_001001890|ref|NM_001754|ens|ENST00000344691|ens|ENST00000300305	Homo sapiens runt-related transcription factor 1 (RUNX1), transcript variant 2, mRNA [NM_001001890]	2.88368073717599	5.60079307996255	-7.31046902404593	0.00126102172812533	0.39116683818246	-0.769106091066762
1	135	101	A_23_P157569	NM_144650	ADHFE1	ref|NM_144650|ens|ENST00000496501|ens|ENST00000466739|ens|ENST00000435418	Homo sapiens alcohol dehydrogenase, iron containing, 1 (ADHFE1), nuclear gene encoding mitochondrial protein, mRNA [NM_144650]	2.87287535374353	4.94839795359985	-7.29566516073858	0.00127161774158602	0.39116683818246	-0.773708379592462
1	157	97	A_23_P142537	BC014534	MBD5	gb|BC014534|gb|AK001975	Homo sapiens methyl-CpG binding domain protein 5, mRNA (cDNA clone IMAGE:3996924). [BC014534]	2.86463789197522	6.2001867693473	-7.28399824105376	0.00128004450929501	0.39116683818246	-0.777347661463938
1	154	73	A_23_P59210	NM_000389	CDKN1A	ref|NM_000389|ref|NM_078467|ref|NR_037150|ref|NR_037151	Homo sapiens cyclin-dependent kinase inhibitor 1A (p21, Cip1) (CDKN1A), transcript variant 1, mRNA [NM_000389]	2.8446016509008	11.7869563200799	7.26764895696601	0.00129196734574625	0.39116683818246	-0.78246572182433
1	65	245	A_23_P29754	NM_203314	BDH1	ref|NM_203314|ref|NM_004051|ref|NM_203315|ens|ENST00000392379	Homo sapiens 3-hydroxybutyrate dehydrogenase, type 1 (BDH1), nuclear gene encoding mitochondrial protein, transcript variant 3, mRNA [NM_203314]	2.82811480839471	6.03041944524817	-7.26630495737365	0.00129295343750748	0.39116683818246	-0.782887401719637
1	89	259	A_23_P65278	NM_015678	NBEA	ref|NM_015678|ens|ENST00000402346|ens|ENST00000422518|ens|ENST00000310336	Homo sapiens neurobeachin (NBEA), mRNA [NM_015678]	2.8254512215709	7.65660923871228	-7.26439725027979	0.00129435468673362	0.39116683818246	-0.783486192540362
1	118	251	A_32_P195756	NR_034125	LOC387723	ref|NR_034125|gb|BM680823	Homo sapiens hypothetical LOC387723 (LOC387723), non-coding RNA [NR_034125]	2.82111667823995	6.59247259526616	-7.24642338393901	0.00130764755553124	0.39116683818246	-0.78914212533586
1	85	225	A_23_P215956	NM_002467	MYC	ref|NM_002467|ens|ENST00000377970|gb|AK303921|gb|V00568	Homo sapiens v-myc myelocytomatosis viral oncogene homolog (avian) (MYC), mRNA [NM_002467]	2.79353163336648	12.2447996778095	7.2346947632343	0.0013164108272301	0.39116683818246	-0.792846815854428
1	21	206	A_23_P215956	NM_002467	MYC	ref|NM_002467|ens|ENST00000377970|gb|AK303921|gb|V00568	Homo sapiens v-myc myelocytomatosis viral oncogene homolog (avian) (MYC), mRNA [NM_002467]	-2.79335820501169	12.3255096118041	7.22841850620199	0.00132112946505521	0.39116683818246	-0.794833833500818
1	170	127	A_23_P8240	NM_012135	FAM50B	ref|NM_012135|ens|ENST00000380274|ens|ENST00000380272|gb|CR605415	Homo sapiens family with sequence similarity 50, member B (FAM50B), mRNA [NM_012135]	2.789717626467	8.5679863004103	-7.21978621960965	0.00132765292416749	0.39116683818246	-0.797571950621579
1	41	98	A_23_P122216	NM_002317	LOX	ref|NM_002317|ref|NM_001178102|ens|ENST00000395480|ens|ENST00000503759	Homo sapiens lysyl oxidase (LOX), transcript variant 1, mRNA [NM_002317]	2.78693581235356	6.58947457698404	7.18615333801564	0.00135344438565234	0.39116683818246	-0.808297814210129
1	106	113	A_23_P59210	NM_000389	CDKN1A	ref|NM_000389|ref|NM_078467|ref|NR_037150|ref|NR_037151	Homo sapiens cyclin-dependent kinase inhibitor 1A (p21, Cip1) (CDKN1A), transcript variant 1, mRNA [NM_000389]	2.78132416693906	11.0420984775107	7.17431853847808	0.00136266395047408	0.39116683818246	-0.812094004323617
1	170	143	A_32_P102966	NR_036534	FLJ36644	ref|NR_036534|gb|AK093963	Homo sapiens hypothetical LOC400617 (FLJ36644), non-coding RNA [NR_036534]	2.76474919037149	5.21018229646956	-7.16876640815104	0.00136701537498681	0.39116683818246	-0.813878892078605
1	4	36	A_23_P217379	NM_033641	COL4A6	ref|NM_033641|ref|NM_001847|ens|ENST00000394872|ens|ENST00000334504	Homo sapiens collagen, type IV, alpha 6 (COL4A6), transcript variant B, mRNA [NM_033641]	-2.74082265500307	6.79060656756626	-7.16282964357856	0.00137168687794425	0.39116683818246	-0.815790234542043
1	22	247	A_32_P118655	AL137653	CTBP1	gb|AL137653|ens|ENST00000510568	Homo sapiens mRNA; cDNA DKFZp434B0914 (from clone DKFZp434B0914). [AL137653]	2.73937947363664	4.94915204927818	7.15641005886984	0.00137676006706907	0.39116683818246	-0.817860286928729
1	170	60	A_23_P146644	NM_001002857	ANXA2	ref|NM_001002857|ref|NM_001136015|ref|NM_001002858|ref|NM_004039	Homo sapiens annexin A2 (ANXA2), transcript variant 2, mRNA [NM_001002857]	2.72863225468508	13.116552405075	-7.14640899545629	0.00138470891969485	0.39116683818246	-0.821091995524196
1	42	250	A_23_P43484	NM_058197	CDKN2A	ref|NM_058197|ref|NM_001195132|ref|NM_000077|ref|NM_058195	Homo sapiens cyclin-dependent kinase inhibitor 2A (melanoma, p16, inhibits CDK4) (CDKN2A), transcript variant 3, mRNA [NM_058197]	2.72623089035397	12.1769740819861	-7.13086751553595	0.00139717184660746	0.39116683818246	-0.826130447048037
1	29	38	A_32_P33083	NM_016378	VCX2	ref|NM_016378|ens|ENST00000317103|gb|BC134350|gb|BC096715	Homo sapiens variable charge, X-linked 2 (VCX2), mRNA [NM_016378]	-2.67973560846006	6.28605675488694	7.11672035890094	0.00140863487946491	0.39116683818246	-0.830734321887959
1	168	141	A_23_P431404	NM_025185	TANC2	ref|NM_025185|ens|ENST00000389520|ens|ENST00000424789|gb|AJ278120	Homo sapiens tetratricopeptide repeat, ankyrin repeat and coiled-coil containing 2 (TANC2), mRNA [NM_025185]	2.64545525089506	4.06855681648946	7.05705861962682	0.00145824733940817	0.39116683818246	-0.850334521516733
1	126	78	A_24_P940426	NM_206855	QKI	ref|NM_206855|ref|NM_206854|ref|NM_206853|ens|ENST00000392127	Homo sapiens quaking homolog, KH domain RNA binding (mouse) (QKI), transcript variant 4, mRNA [NM_206855]	2.62919726723846	7.78375371357177	-7.00844620631401	0.0015002417937303	0.39116683818246	-0.866528141376012
1	6	121	A_23_P360797	NM_002527	NTF3	ref|NM_002527|ref|NM_001102654|ens|ENST00000331010|ens|ENST00000423158	Homo sapiens neurotrophin 3 (NTF3), transcript variant 2, mRNA [NM_002527]	2.6147664384192	4.21595631736511	6.98689334144926	0.00151932799809316	0.39116683818246	-0.873772771743573
1	73	231	A_23_P215956	NM_002467	MYC	ref|NM_002467|ens|ENST00000377970|gb|AK303921|gb|V00568	Homo sapiens v-myc myelocytomatosis viral oncogene homolog (avian) (MYC), mRNA [NM_002467]	-2.6049512291119	12.1740101685975	6.95242993012191	0.00155046143653053	0.39116683818246	-0.885440910684203
1	156	97	A_23_P155900	NM_053036	NPFFR2	ref|NM_053036|ref|NM_004885|ref|NM_001144756|ens|ENST00000344413	Homo sapiens neuropeptide FF receptor 2 (NPFFR2), transcript variant 2, mRNA [NM_053036]	2.59392011964321	5.40694699855541	6.90572726869247	0.00159389258851995	0.39116683818246	-0.901419164822085
1	61	202	A_24_P8350	NM_006031	PCNT	ref|NM_006031|ens|ENST00000337772|ens|ENST00000480896|ens|ENST00000359568	Homo sapiens pericentrin (PCNT), mRNA [NM_006031]	-2.59151069554507	5.2005428407161	6.88646315920729	0.00161223509151759	0.39116683818246	-0.90806625645338
1	162	46	A_24_P345314	NM_003189	TAL1	ref|NM_003189|ens|ENST00000294339|ens|ENST00000371883|ens|ENST00000371884	Homo sapiens T-cell acute lymphocytic leukemia 1 (TAL1), mRNA [NM_003189]	-2.58246639737865	3.79518078647964	6.88502404332574	0.00161361558011551	0.39116683818246	-0.908564153327908
1	70	177	A_23_P59210	NM_000389	CDKN1A	ref|NM_000389|ref|NM_078467|ref|NR_037150|ref|NR_037151	Homo sapiens cyclin-dependent kinase inhibitor 1A (p21, Cip1) (CDKN1A), transcript variant 1, mRNA [NM_000389]	-2.58146062844583	11.8958932494493	6.88068295370199	0.00161778848902853	0.39116683818246	-0.910067180224766
1	154	241	A_23_P7642	NM_003118	SPARC	ref|NM_003118|ens|ENST00000520687|ens|ENST00000231061|gb|CR609302	Homo sapiens secreted protein, acidic, cysteine-rich (osteonectin) (SPARC), mRNA [NM_003118]	-2.5693238172154	10.4725783036357	-6.85405130644252	0.00164367594054195	0.39116683818246	-0.919324932681298
1	25	158	A_23_P103981	NM_001040874	HIST2H2AA4	ref|NM_001040874|ref|NM_003516|ens|ENST00000369159|ens|ENST00000369161	Homo sapiens histone cluster 2, H2aa4 (HIST2H2AA4), mRNA [NM_001040874]	2.56919179224398	10.5442138992026	6.84417459619695	0.0016534038094678	0.39116683818246	-0.922774539684008
1	22	116	A_24_P265274	NM_000089	COL1A2	ref|NM_000089|ens|ENST00000394405|ens|ENST00000297268|gb|X02488	Homo sapiens collagen, type I, alpha 2 (COL1A2), mRNA [NM_000089]	-2.56153416475939	3.15983432254999	-6.83828961598151	0.00165923320417766	0.39116683818246	-0.924834163852279
1	25	28	A_23_P59210	NM_000389	CDKN1A	ref|NM_000389|ref|NM_078467|ref|NR_037150|ref|NR_037151	Homo sapiens cyclin-dependent kinase inhibitor 1A (p21, Cip1) (CDKN1A), transcript variant 1, mRNA [NM_000389]	-2.56049039734338	11.6732840225873	6.83348252021255	0.0016640133432907	0.39116683818246	-0.926518879999642
1	17	216	A_24_P350656	NM_001005389	NFASC	ref|NM_001005389|ref|NM_001160333|ens|ENST00000403080|gb|AK090639	Homo sapiens neurofascin (NFASC), transcript variant 5, mRNA [NM_001005389]	2.55564173173283	5.75301113595236	6.81064865401794	0.00168694785103669	0.39116683818246	-0.934550041998621
1	65	46	A_23_P65678	NM_000138	FBN1	ref|NM_000138|ens|ENST00000389087|ens|ENST00000316623|gb|BC146854	Homo sapiens fibrillin 1 (FBN1), mRNA [NM_000138]	2.54881179842665	6.40507120623917	-6.80780657750955	0.00168982912291004	0.39116683818246	-0.935552990176023
1	43	226	A_32_P64716	XR_114706	LOC100289274	ref|XR_114706|ref|XR_109147|ref|XR_111404|gb|BC035106	PREDICTED: Homo sapiens hypothetical LOC100289274 (LOC100289274), partial miscRNA [XR_114706]	2.54780941832432	5.29992754445214	-6.80451339809827	0.0016931751633801	0.39116683818246	-0.936716053582479
1	53	2	A_23_P43484	NM_058197	CDKN2A	ref|NM_058197|ref|NM_001195132|ref|NM_000077|ref|NM_058195	Homo sapiens cyclin-dependent kinase inhibitor 2A (melanoma, p16, inhibits CDK4) (CDKN2A), transcript variant 3, mRNA [NM_058197]	-2.5402604594049	12.0107844322856	-6.79118095350857	0.00170680373924534	0.39116683818246	-0.941434878272649
1	165	144	A_23_P204277	NM_177925	H2AFJ	ref|NM_177925|ref|NR_027716|ens|ENST00000389078|gb|CR625218	Homo sapiens H2A histone family, member J (H2AFJ), transcript variant 1, mRNA [NM_177925]	2.53357655811504	7.9197835835874	-6.78176296745737	0.00171651088106862	0.39116683818246	-0.944778083386915
1	166	223	A_23_P215956	NM_002467	MYC	ref|NM_002467|ens|ENST00000377970|gb|AK303921|gb|V00568	Homo sapiens v-myc myelocytomatosis viral oncogene homolog (avian) (MYC), mRNA [NM_002467]	2.51704933342172	12.284064844581	6.75906467216202	0.00174018167866306	0.39116683818246	-0.952869194527173
1	110	48	A_23_P59210	NM_000389	CDKN1A	ref|NM_000389|ref|NM_078467|ref|NR_037150|ref|NR_037151	Homo sapiens cyclin-dependent kinase inhibitor 1A (p21, Cip1) (CDKN1A), transcript variant 1, mRNA [NM_000389]	-2.49332855543236	11.7308233428107	6.7562667225103	0.0017431267445113	0.39116683818246	-0.953869865440038
1	14	61	A_24_P360674	NM_078487	CDKN2B	ref|NM_078487|ref|NM_004936|ens|ENST00000276925|gb|BC014469	Homo sapiens cyclin-dependent kinase inhibitor 2B (p15, inhibits CDK4) (CDKN2B), transcript variant 2, mRNA [NM_078487]	-2.48181722277209	7.53768487074381	-6.74964071906833	0.00175012520424378	0.39116683818246	-0.956242519740759
1	30	87	A_23_P138567	NM_032797	AIFM2	ref|NM_032797|ref|NM_001198696|ens|ENST00000373248|ens|ENST00000307864	Homo sapiens apoptosis-inducing factor, mitochondrion-associated, 2 (AIFM2), transcript variant 2, mRNA [NM_032797]	-2.47835379400659	8.32431102422365	-6.73742070463021	0.00176312141008885	0.39116683818246	-0.960629014341823
1	116	226	A_23_P107881	NM_145276	ZNF563	ref|NM_145276|ens|ENST00000293725|gb|AK313755|gb|HQ447325	Homo sapiens zinc finger protein 563 (ZNF563), mRNA [NM_145276]	-2.45360144387308	2.45159747551806	-6.71988468987979	0.00178197569268876	0.39116683818246	-0.966948125678914
1	151	92	A_23_P170238	NM_020815	PCDH10	ref|NM_020815|gb|AY013874|gb|CX760781	Homo sapiens protocadherin 10 (PCDH10), transcript variant 2, mRNA [NM_020815]	2.44352553160279	7.10550288087498	6.70566273294645	0.00179744595314529	0.39116683818246	-0.972094214662842
1	62	30	A_32_P190303	NM_198461	LONRF2	ref|NM_198461|ens|ENST00000393437|gb|CR590043|gb|AK094044	Homo sapiens LON peptidase N-terminal domain and ring finger 2 (LONRF2), mRNA [NM_198461]	-2.42000295448661	8.11041017576258	6.69378575817553	0.00181048991143494	0.39116683818246	-0.976406405139345
1	145	149	A_23_P63896	NM_000043	FAS	ref|NM_000043|ref|NM_152872|ref|NM_152871|ref|NR_028036	Homo sapiens Fas (TNF receptor superfamily, member 6) (FAS), transcript variant 1, mRNA [NM_000043]	-2.41320014163028	8.26887133016893	6.68166249127179	0.00182392251457535	0.39116683818246	-0.980821785266516
1	120	258	A_23_P63896	NM_000043	FAS	ref|NM_000043|ref|NM_152872|ref|NM_152871|ref|NR_028036	Homo sapiens Fas (TNF receptor superfamily, member 6) (FAS), transcript variant 1, mRNA [NM_000043]	-2.41184290225259	8.13125562749974	6.67887215897888	0.0018270312367129	0.39116683818246	-0.981840018502714
1	90	177	A_23_P63896	NM_000043	FAS	ref|NM_000043|ref|NM_152872|ref|NM_152871|ref|NR_028036	Homo sapiens Fas (TNF receptor superfamily, member 6) (FAS), transcript variant 1, mRNA [NM_000043]	-2.41052953235916	8.36574144075338	6.66540204518506	0.00184212871337013	0.39116683818246	-0.986765881801252
1	100	60	A_23_P53417	NM_006741	PPP1R1A	ref|NM_006741|ens|ENST00000379690|ens|ENST00000257905|gb|U48707	Homo sapiens protein phosphatase 1, regulatory (inhibitor) subunit 1A (PPP1R1A), mRNA [NM_006741]	2.39791817376137	8.34672785668215	6.64320657365642	0.00186733589387031	0.39116683818246	-0.994920313086141
1	59	204	A_23_P63896	NM_000043	FAS	ref|NM_000043|ref|NM_152872|ref|NM_152871|ref|NR_028036	Homo sapiens Fas (TNF receptor superfamily, member 6) (FAS), transcript variant 1, mRNA [NM_000043]	-2.39658780048443	8.03775538269697	6.6385424045992	0.00187268581220636	0.39116683818246	-0.99663989692943
1	57	116	A_23_P146146	NM_152565	ATP6V0D2	ref|NM_152565|ens|ENST00000285393|gb|FV472072|gb|FV062842	Homo sapiens ATPase, H+ transporting, lysosomal 38kDa, V0 subunit d2 (ATP6V0D2), mRNA [NM_152565]	-2.38936162238601	5.1620941086598	-6.62333739337301	0.00189025538309642	0.39116683818246	-1.00226022026307
1	61	14	A_23_P96985	NM_012486	PSEN2	ref|NM_012486|ref|NM_000447|ens|ENST00000422240|ens|ENST00000496965	Homo sapiens presenilin 2 (Alzheimer disease 4) (PSEN2), transcript variant 2, mRNA [NM_012486]	2.38231577902398	9.1927647737283	6.62084106225949	0.0018931589200314	0.39116683818246	-1.00318508706378
1	19	10	A_23_P158851	NM_032961	PCDH10	ref|NM_032961|ens|ENST00000264360|gb|AL157470	Homo sapiens protocadherin 10 (PCDH10), transcript variant 1, mRNA [NM_032961]	-2.37839409594967	6.73766799332658	6.61149583914985	0.00190407649857825	0.39116683818246	-1.00665275715277
1	13	106	A_23_P43484	NM_058197	CDKN2A	ref|NM_058197|ref|NM_001195132|ref|NM_000077|ref|NM_058195	Homo sapiens cyclin-dependent kinase inhibitor 2A (melanoma, p16, inhibits CDK4) (CDKN2A), transcript variant 3, mRNA [NM_058197]	-2.37734240410872	12.431082357201	-6.55676854264501	0.00196956072167654	0.39116683818246	-1.02713083336679
1	37	127	A_23_P59210	NM_000389	CDKN1A	ref|NM_000389|ref|NM_078467|ref|NR_037150|ref|NR_037151	Homo sapiens cyclin-dependent kinase inhibitor 1A (p21, Cip1) (CDKN1A), transcript variant 1, mRNA [NM_000389]	-2.36972726954314	11.9284064648911	6.52433839657318	0.00200964926103446	0.39116683818246	-1.03940465404007
1	85	58	A_23_P59210	NM_000389	CDKN1A	ref|NM_000389|ref|NM_078467|ref|NR_037150|ref|NR_037151	Homo sapiens cyclin-dependent kinase inhibitor 1A (p21, Cip1) (CDKN1A), transcript variant 1, mRNA [NM_000389]	-2.34677593660135	11.812595294159	6.52378911548225	0.00201033669662028	0.39116683818246	-1.03961343861309
1	96	171	A_24_P204244	NR_001562	ANXA2P1	ref|NR_001562|gb|M62896	Homo sapiens annexin A2 pseudogene 1 (ANXA2P1), non-coding RNA [NR_001562]	2.33654390904093	11.0442173145102	-6.52275856229418	0.00201162721950203	0.39116683818246	-1.0400052382096
1	161	40	A_24_P489695	NR_027713	FLJ46111	ref|NR_027713|ens|ENST00000409686|gb|AK127993	Homo sapiens keratin 8 pseudogene (FLJ46111), non-coding RNA [NR_027713]	2.32802738834378	9.14647428433129	6.51513178008687	0.00202120910976015	0.39116683818246	-1.0429081057459
1	67	119	A_23_P59210	NM_000389	CDKN1A	ref|NM_000389|ref|NM_078467|ref|NR_037150|ref|NR_037151	Homo sapiens cyclin-dependent kinase inhibitor 1A (p21, Cip1) (CDKN1A), transcript variant 1, mRNA [NM_000389]	-2.32006779453353	10.4009061606994	6.51367472026482	0.0020230459479664	0.39116683818246	-1.04346334444206
1	56	67	A_32_P152767	NM_207371	C10orf140	ref|NM_207371|ens|ENST00000449193|ens|ENST00000317413|gb|AK127130	Homo sapiens chromosome 10 open reading frame 140 (C10orf140), mRNA [NM_207371]	2.31484528985243	7.97841487278659	-6.5133191855794	0.00202349445758443	0.39116683818246	-1.04359885945098
1	74	215	A_23_P317591	NM_006080	SEMA3A	ref|NM_006080|ens|ENST00000265362|gb|L26081|gb|AK289954	Homo sapiens sema domain, immunoglobulin domain (Ig), short basic domain, secreted, (semaphorin) 3A (SEMA3A), mRNA [NM_006080]	-2.30416551508987	5.27990513065652	-6.48627230605826	0.00205796903926562	0.39116683818246	-1.05394509506301
1	99	75	A_23_P43484	NM_058197	CDKN2A	ref|NM_058197|ref|NM_001195132|ref|NM_000077|ref|NM_058195	Homo sapiens cyclin-dependent kinase inhibitor 2A (melanoma, p16, inhibits CDK4) (CDKN2A), transcript variant 3, mRNA [NM_058197]	2.29795620534452	12.2088836579988	-6.47992377651622	0.00206616350904329	0.39116683818246	-1.05638424219783
1	28	152	A_32_P10083	BC040293		gb|BC040293|gb|AL390170|gb|AF038201	Homo sapiens cDNA clone IMAGE:4820330. [BC040293]	2.28952966410229	7.12611782506183	-6.47947156777822	0.00206674870639757	0.39116683818246	-1.05655813873202
1	29	55	A_23_P59210	NM_000389	CDKN1A	ref|NM_000389|ref|NM_078467|ref|NR_037150|ref|NR_037151	Homo sapiens cyclin-dependent kinase inhibitor 1A (p21, Cip1) (CDKN1A), transcript variant 1, mRNA [NM_000389]	2.2860633676934	11.717951324013	6.47443345078922	0.00207328201847437	0.39116683818246	-1.05849693808638
1	122	252	A_23_P14821	NM_000814	GABRB3	ref|NM_000814|ref|NM_021912|ref|NM_001191320|ref|NM_001191321	Homo sapiens gamma-aminobutyric acid (GABA) A receptor, beta 3 (GABRB3), transcript variant 1, mRNA [NM_000814]	2.27997116469203	8.77684518823862	6.4679283542361	0.00208175459263929	0.39116683818246	-1.061004061581
1	134	67	A_23_P334751	NM_152490	B3GALNT2	ref|NM_152490|ens|ENST00000366599|ens|ENST00000366600|gb|BC029564	Homo sapiens beta-1,3-N-acetylgalactosaminyltransferase 2 (B3GALNT2), mRNA [NM_152490]	-2.27085568122899	7.91759868310843	6.44926376724934	0.00210629734397781	0.39116683818246	-1.06822135791566
1	97	193	A_24_P11384	NM_018948	ERRFI1	ref|NM_018948|ens|ENST00000377482|gb|AK315718|gb|AJ276373	Homo sapiens ERBB receptor feedback inhibitor 1 (ERRFI1), mRNA [NM_018948]	2.26997779188774	7.41245281041114	-6.44517749417352	0.00211171704786878	0.39116683818246	-1.06980617647126
1	142	76	A_24_P61490	NM_003317	NKX2-1	ref|NM_003317|ref|NM_001079668|ens|ENST00000518149|ens|ENST00000498187	Homo sapiens NK2 homeobox 1 (NKX2-1), transcript variant 2, mRNA [NM_003317]	2.26209601125096	6.24380965435215	-6.41319861921695	0.00215471768915883	0.39116683818246	-1.08226775168942
1	95	215	A_32_P168605	BC039411		gb|BC039411|gb|BC042378	Homo sapiens cDNA clone IMAGE:5301690. [BC039411]	2.25356160669394	5.72255994930486	6.41295028841912	0.00215505572227636	0.39116683818246	-1.08236493178255
1	56	4	A_23_P141394	NM_017983	WIPI1	ref|NM_017983|ens|ENST00000262139|gb|CR626829|gb|CR603211	Homo sapiens WD repeat domain, phosphoinositide interacting 1 (WIPI1), mRNA [NM_017983]	2.24714898497618	7.23400926925604	-6.40818378880828	0.00216155640210241	0.39116683818246	-1.08423145105249
1	86	175	A_23_P59210	NM_000389	CDKN1A	ref|NM_000389|ref|NM_078467|ref|NR_037150|ref|NR_037151	Homo sapiens cyclin-dependent kinase inhibitor 1A (p21, Cip1) (CDKN1A), transcript variant 1, mRNA [NM_000389]	-2.2390253074672	11.8568297887234	6.40512569259905	0.00216573957852691	0.39116683818246	-1.08543020645239
1	71	98	A_24_P321068	NM_001859	SLC31A1	ref|NM_001859|ens|ENST00000374210|ens|ENST00000374212|gb|DQ891453	Homo sapiens solute carrier family 31 (copper transporters), member 1 (SLC31A1), mRNA [NM_001859]	-2.23693399777935	9.34481073319545	-6.39276192241122	0.0021827519130295	0.39116683818246	-1.09028656584547
1	137	184	A_23_P45424	NM_012278	ITGB1BP2	ref|NM_012278|ens|ENST00000373829|gb|AF140690|gb|AF110225	Homo sapiens integrin beta 1 binding protein (melusin) 2 (ITGB1BP2), mRNA [NM_012278]	2.2325639127132	4.32817210734662	-6.373875077566	0.00220905231325412	0.39116683818246	-1.09773566936613
1	83	218	A_23_P158318	NM_004560	ROR2	ref|NM_004560|ens|ENST00000375708|gb|AB209154|gb|M97639	Homo sapiens receptor tyrosine kinase-like orphan receptor 2 (ROR2), mRNA [NM_004560]	-2.2281478295972	5.8743652944178	-6.35088877846927	0.00224157908050009	0.39116683818246	-1.10685170994942
1	11	145	A_23_P37127	NM_004496	FOXA1	ref|NM_004496|ens|ENST00000250448|gb|BC033890	Homo sapiens forkhead box A1 (FOXA1), mRNA [NM_004496]	-2.22762810831827	6.59353544389372	6.34774299717033	0.00224607533697881	0.39116683818246	-1.10810357874605
1	64	29	A_24_P178834	AK091178		gb|AK091178|gb|XR_018597	Homo sapiens cDNA FLJ33859 fis, clone CTONG2006223, moderately similar to KERATIN, TYPE II CYTOSKELETAL 8. [AK091178]	-2.21001281886478	8.35635765255686	6.33913312457053	0.00225843715946843	0.39116683818246	-1.11153519966371
1	92	194	A_23_P117190	NM_013238	DNAJC15	ref|NM_013238|ens|ENST00000379221|gb|AK311866|gb|AY512565	Homo sapiens DnaJ (Hsp40) homolog, subfamily C, member 15 (DNAJC15), mRNA [NM_013238]	-2.19111177330886	4.46559956330454	-6.33376131521427	0.0022661914440216	0.39116683818246	-1.11368017725582
1	99	213	A_23_P32054	NM_015447	CAMSAP1	ref|NM_015447|ens|ENST00000492174|ens|ENST00000320363|ens|ENST00000409386	Homo sapiens calmodulin regulated spectrin-associated protein 1 (CAMSAP1), mRNA [NM_015447]	2.18038630524366	3.43706512137914	6.31231140886965	0.0022974766383609	0.39116683818246	-1.12227550951147
1	122	95	A_23_P502750	NM_002392	MDM2	ref|NM_002392|ens|ENST00000311440|ens|ENST00000258149|ens|ENST00000356290	Homo sapiens Mdm2 p53 binding protein homolog (mouse) (MDM2), transcript variant MDM2, mRNA [NM_002392]	2.17979078473388	6.78638213565686	6.31229939197819	0.00229749431076434	0.39116683818246	-1.12228033851004
1	14	121	A_23_P200260	NM_014801	PCNXL2	ref|NM_014801|ens|ENST00000462762|ens|ENST00000258229|ens|ENST00000344698	Homo sapiens pecanex-like 2 (Drosophila) (PCNXL2), transcript variant 1, mRNA [NM_014801]	-2.17962719784293	9.22654579157636	6.30957515125447	0.00230150489686398	0.39116683818246	-1.12337547200251
1	169	152	A_23_P30254	NM_006622	PLK2	ref|NM_006622|ens|ENST00000442330|ens|ENST00000502671|ens|ENST00000274289	Homo sapiens polo-like kinase 2 (PLK2), mRNA [NM_006622]	2.17713264029922	7.82471061019765	6.30949922624259	0.00230161679342211	0.39116683818246	-1.12340600480971
1	42	34	A_23_P309545	NM_002392	MDM2	ref|NM_002392|ens|ENST00000493419|ens|ENST00000496959|ens|ENST00000481186	Homo sapiens Mdm2 p53 binding protein homolog (mouse) (MDM2), transcript variant MDM2, mRNA [NM_002392]	2.17477397813761	8.07632159828151	6.29123582649834	0.00232872465526915	0.39116683818246	-1.13076831266108
1	151	170	A_23_P43484	NM_058197	CDKN2A	ref|NM_058197|ref|NM_001195132|ref|NM_000077|ref|NM_058195	Homo sapiens cyclin-dependent kinase inhibitor 2A (melanoma, p16, inhibits CDK4) (CDKN2A), transcript variant 3, mRNA [NM_058197]	2.17197721105662	12.4177326711589	-6.28419016238773	0.00233928516981487	0.39116683818246	-1.13361804081024
1	149	251	A_24_P204614	NM_207305	FOXD4	ref|NM_207305|ref|NM_012184|ens|ENST00000382500|ens|ENST00000306507	Homo sapiens forkhead box D4 (FOXD4), mRNA [NM_207305]	2.16745847481573	4.58471411055396	6.27952391675453	0.00234631105164096	0.39116683818246	-1.13550829421818
1	129	141	A_32_P172882	NR_029380	FLJ41350	ref|NR_029380|ens|ENST00000456391	Homo sapiens hypothetical LOC399806 (FLJ41350), non-coding RNA [NR_029380]	2.15593181973348	8.08970390550509	6.26480893307269	0.00236863440790203	0.39116683818246	-1.14148446642501
1	99	65	A_23_P90273	NM_022467	CHST8	ref|NM_022467|ref|NM_001127895|ref|NM_001127896|ens|ENST00000262622	Homo sapiens carbohydrate (N-acetylgalactosamine 4-0) sulfotransferase 8 (CHST8), transcript variant 3, mRNA [NM_022467]	2.15576219254826	7.36103826016113	6.259068128334	0.00237741289103812	0.39116683818246	-1.1438222719253
1	156	188	A_23_P43484	NM_058197	CDKN2A	ref|NM_058197|ref|NM_001195132|ref|NM_000077|ref|NM_058195	Homo sapiens cyclin-dependent kinase inhibitor 2A (melanoma, p16, inhibits CDK4) (CDKN2A), transcript variant 3, mRNA [NM_058197]	2.14828737023825	12.3397959597961	-6.25406383198033	0.00238509717315642	0.39116683818246	-1.14586304478913
1	109	265	A_32_P66674	XM_003119756	LOC100505537	ref|XM_003119756|ref|XM_003120796|ref|XM_003118504|gb|AK130716	PREDICTED: Homo sapiens hypothetical protein LOC100505537 (LOC100505537), mRNA [XM_003119756]	2.14747750725005	3.89675996726853	6.24460923066903	0.00239969697008307	0.39116683818246	-1.14972603941966
1	40	62	A_23_P46947	NM_020348	CNNM1	ref|NM_020348|ens|ENST00000370534|ens|ENST00000446890|ens|ENST00000370528	Homo sapiens cyclin M1 (CNNM1), mRNA [NM_020348]	2.13307735330901	4.60624742875731	6.24217826934316	0.0024034682611757	0.39116683818246	-1.15072085030125
1	14	158	A_32_P175935	AK125162		gb|AK125162	Homo sapiens cDNA FLJ43172 fis, clone FCBBF3007242. [AK125162]	-2.13116315856624	6.27032039638284	6.24017366315303	0.00240658350005394	0.39116683818246	-1.15154166661543
1	29	174	A_24_P62521	NM_000447	PSEN2	ref|NM_000447|ref|NM_012486|ens|ENST00000366783|ens|ENST00000340188	Homo sapiens presenilin 2 (Alzheimer disease 4) (PSEN2), transcript variant 1, mRNA [NM_000447]	2.13050788518392	10.3408809912897	6.22696873667448	0.00242722659751295	0.39116683818246	-1.15695950108629
1	26	65	A_23_P43484	NM_058197	CDKN2A	ref|NM_058197|ref|NM_001195132|ref|NM_000077|ref|NM_058195	Homo sapiens cyclin-dependent kinase inhibitor 2A (melanoma, p16, inhibits CDK4) (CDKN2A), transcript variant 3, mRNA [NM_058197]	2.12280564107655	12.3091874368702	-6.22522710898216	0.00242996517058356	0.39116683818246	-1.15767548377412
1	56	46	A_23_P31810	NM_005195	CEBPD	ref|NM_005195|ens|ENST00000408965|gb|E05171|gb|M83667	Homo sapiens CCAAT/enhancer binding protein (C/EBP), delta (CEBPD), mRNA [NM_005195]	2.12025041303928	7.07641811791437	-6.22021900454268	0.00243786080521112	0.39116683818246	-1.15973615163498
1	105	76	A_23_P46470	NM_018948	ERRFI1	ref|NM_018948|ens|ENST00000377482|gb|AK027830|gb|AK096149	Homo sapiens ERBB receptor feedback inhibitor 1 (ERRFI1), mRNA [NM_018948]	2.11006029744716	10.6530598343243	-6.21996191843941	0.00243826695381633	0.39116683818246	-1.15984200761581
1	117	165	A_23_P203972	NM_007197	FZD10	ref|NM_007197|ens|ENST00000229030|gb|CR606242|gb|AB027464	Homo sapiens frizzled homolog 10 (Drosophila) (FZD10), mRNA [NM_007197]	-2.10758518830789	5.6036365989166	17.5048347397814	0.000183563930578985	0.323297800824724	-1.16195810814383
1	18	235	A_23_P63896	NM_000043	FAS	ref|NM_000043|ref|NM_152872|ref|NM_152871|ref|NR_028036	Homo sapiens Fas (TNF receptor superfamily, member 6) (FAS), transcript variant 1, mRNA [NM_000043]	2.10539480742392	8.17551673806324	6.19395032415915	0.00247978548094994	0.39116683818246	-1.17058964110933
1	87	264	A_23_P139123	NM_000062	SERPING1	ref|NM_000062|ref|NM_001032295|ens|ENST00000278407|ens|ENST00000378323	Homo sapiens serpin peptidase inhibitor, clade G (C1 inhibitor), member 1 (SERPING1), transcript variant 1, mRNA [NM_000062]	2.10331199309078	4.96428097375164	-6.15163866200258	0.00254915755546429	0.39116683818246	-1.18823102943047
1	91	222	A_23_P63896	NM_000043	FAS	ref|NM_000043|ref|NM_152872|ref|NM_152871|ref|NR_028036	Homo sapiens Fas (TNF receptor superfamily, member 6) (FAS), transcript variant 1, mRNA [NM_000043]	2.09483145984455	7.99581927841911	6.13269843280199	0.00258096769416547	0.39116683818246	-1.19619222177608
1	143	232	A_24_P932785	AF318320	GATA4	gb|AF318320	Homo sapiens pp10443 mRNA, complete cds. [AF318320]	2.09415743720505	5.15975937804443	6.12689971426946	0.00259080214862581	0.39116683818246	-1.19863761048166
1	71	166	A_24_P941148	NM_017645	HAUS6	ref|NM_017645|ens|ENST00000428731|ens|ENST00000380502|gb|AB046794	Homo sapiens HAUS augmin-like complex, subunit 6 (HAUS6), mRNA [NM_017645]	-2.0939309441774	10.4050774456804	-6.08693672861795	0.00265982005657228	0.39116683818246	-1.21559310019871
1	162	39	A_23_P63896	NM_000043	FAS	ref|NM_000043|ref|NM_152872|ref|NM_152871|ref|NR_028036	Homo sapiens Fas (TNF receptor superfamily, member 6) (FAS), transcript variant 1, mRNA [NM_000043]	-2.08735247074694	7.27774377337671	6.03376694874536	0.00275511369243835	0.39116683818246	-1.23843253628629
1	158	94	A_23_P43484	NM_058197	CDKN2A	ref|NM_058197|ref|NM_001195132|ref|NM_000077|ref|NM_058195	Homo sapiens cyclin-dependent kinase inhibitor 2A (melanoma, p16, inhibits CDK4) (CDKN2A), transcript variant 3, mRNA [NM_058197]	2.07646333313434	12.351518990693	-6.03054785999175	0.00276101402569463	0.39116683818246	-1.23982569919248
1	111	87	A_32_P207885	BX641010		gb|BX641010|gb|BX640629	Homo sapiens mRNA; cDNA DKFZp686G01227 (from clone DKFZp686G01227). [BX641010]	-2.0761283307119	5.43502118198849	-6.02838639461186	0.00276498436002533	0.39116683818246	-1.24076181093035
1	155	100	A_24_P196188	NM_007224	NXPH4	ref|NM_007224|ens|ENST00000349394|gb|HQ448073|gb|CU690992	Homo sapiens neurexophilin 4 (NXPH4), mRNA [NM_007224]	2.06619581615026	5.24669629341455	6.02141316504844	0.00277784024413806	0.39116683818246	-1.24378552389075
1	27	257	A_23_P43490	NM_058197	CDKN2A	ref|NM_058197|ref|NM_001195132|ref|NM_000077|ref|NM_058195	Homo sapiens cyclin-dependent kinase inhibitor 2A (melanoma, p16, inhibits CDK4) (CDKN2A), transcript variant 3, mRNA [NM_058197]	-2.06393249275589	14.4587276087495	-6.01526672367252	0.00278923158513465	0.39116683818246	-1.24645537795917
1	50	138	A_24_P367571	NM_017794	KIAA1797	ref|NM_017794|ens|ENST00000380249|ens|ENST00000338382|gb|AK056522	Homo sapiens KIAA1797 (KIAA1797), mRNA [NM_017794]	2.06184236957441	6.64642667481351	-5.99777945866363	0.00282195017842767	0.39116683818246	-1.25407529735137
1	127	76	A_24_P229536	NR_027791	C21orf34	ref|NR_027791|ens|ENST00000418813|ens|ENST00000456342|ens|ENST00000308787	Homo sapiens chromosome 21 open reading frame 34 (C21orf34), transcript variant 2, non-coding RNA [NR_027791]	-2.05876469975551	4.42923124664756	-5.98115911063974	0.00285347601534383	0.39116683818246	-1.26135038525359
1	146	162	A_23_P65174	NM_001040443	PHF11	ref|NM_001040443|ref|NM_001040444|ens|ENST00000495157|ens|ENST00000488605	Homo sapiens PHD finger protein 11 (PHF11), transcript variant 1, mRNA [NM_001040443]	2.05788776305149	5.03271935618276	-13.5358790381359	0.000437031347484572	0.39116683818246	-1.267239128543
1	90	232	A_23_P57036	NM_001250	CD40	ref|NM_001250|ref|NM_152854|ens|ENST00000477696|ens|ENST00000466205	Homo sapiens CD40 molecule, TNF receptor superfamily member 5 (CD40), transcript variant 1, mRNA [NM_001250]	-2.04632079935869	6.81691754507023	-5.95662881657583	0.00290078406596142	0.39116683818246	-1.27214678295154
1	95	184	A_23_P301984	NM_001007090	C8orf48	ref|NM_001007090|ens|ENST00000297324|gb|BC031245|gb|AK058131	Homo sapiens chromosome 8 open reading frame 48 (C8orf48), mRNA [NM_001007090]	-2.04222183463051	2.87203364284616	13.0904255725562	0.000489051311219998	0.39116683818246	-1.2847162310464
1	45	125	A_32_P121549	ENST00000520819		ens|ENST00000520819|ens|ENST00000500843|gb|BC034319	Homo sapiens cDNA clone IMAGE:4837650. [BC034319]	2.03479196219362	6.5491650963313	12.9921443234919	0.00050158797781189	0.39116683818246	-1.28878994652806
1	86	62	A_23_P77079	NM_016132	MYEF2	ref|NM_016132|ens|ENST00000396590|ens|ENST00000324324|ens|ENST00000267836	Homo sapiens myelin expression factor 2 (MYEF2), mRNA [NM_016132]	2.03236737912837	7.34519831696775	5.9129983162137	0.00298728310216531	0.39116683818246	-1.29152477819356
1	3	212	A_32_P151747	ENST00000444663		ens|ENST00000444663|ref|XR_110118|ref|XR_111384|ref|XR_114696	PREDICTED: Homo sapiens hypothetical LOC100507253 (LOC100507253), partial miscRNA [XR_110118]	2.02981805617003	6.11171021390449	-5.89906280824947	0.00301556262026446	0.39116683818246	-1.29776169192158
1	153	47	A_23_P52610	NM_000107	DDB2	ref|NM_000107|ens|ENST00000256996|ens|ENST00000378601|ens|ENST00000378603	Homo sapiens damage-specific DNA binding protein 2, 48kDa (DDB2), mRNA [NM_000107]	2.02248510752303	9.69037966132472	5.89775142953586	0.00301824036920239	0.39116683818246	-1.29834980024828
1	16	22	A_24_P287043	NM_006435	IFITM2	ref|NM_006435|ens|ENST00000443559|ens|ENST00000327366|ens|ENST00000399817	Homo sapiens interferon induced transmembrane protein 2 (1-8D) (IFITM2), mRNA [NM_006435]	2.01588232759717	10.0480521158937	-5.89652855224062	0.00302073998262578	0.39116683818246	-1.29889840401492
1	111	243	A_24_P20814	NM_030568	KHDC1	ref|NM_030568|ref|NM_001126063|ens|ENST00000424313|ens|ENST00000423730	Homo sapiens KH homology domain containing 1 (KHDC1), mRNA [NM_030568]	2.00631300198931	7.36942407329629	-5.89305989930627	0.0030278436230094	0.39116683818246	-1.30045547482914
1	54	175	A_23_P211829	NM_001040653	ZXDC	ref|NM_001040653|ens|ENST00000336332|gb|BC073859|gb|AK092101	Homo sapiens ZXD family zinc finger C (ZXDC), transcript variant 2, mRNA [NM_001040653]	2.0048673702777	5.5504330107782	5.89109240785521	0.00303188188899336	0.39116683818246	-1.30133931774057
1	34	188	A_24_P38316	NM_148898	FOXP2	ref|NM_148898|ref|NM_148900|ref|NM_014491|ref|NM_001172766	Homo sapiens forkhead box P2 (FOXP2), transcript variant 2, mRNA [NM_148898]	-2.00482700780912	9.14143084476914	-5.88876558707762	0.0030366660440802	0.39116683818246	-1.30238517832542
1	96	132	A_23_P59005	NM_000593	TAP1	ref|NM_000593|ens|ENST00000354258|ens|ENST00000383235|ens|ENST00000414467	Homo sapiens transporter 1, ATP-binding cassette, sub-family B (MDR/TAP) (TAP1), mRNA [NM_000593]	-1.99936708995051	7.85106554759314	5.87276457680272	0.00306981274008467	0.39116683818246	-1.30959492319234
1	57	176	A_32_P89976	ENST00000434871		ens|ENST00000434871|gb|AK225050|gb|BC017766	Homo sapiens mRNA for RNA polymerase I associated factor 53 variant, clone: adSE00728. [AK225050]	1.99740173093687	7.20798029538226	-5.86646294475691	0.00308298618450908	0.39116683818246	-1.31244277227519
1	53	8	A_24_P459937	ENST00000455984		ens|ENST00000455984|ens|ENST00000414382|ens|ENST00000425195|gb|DA372386	DA372386 BRTHA2 Homo sapiens cDNA clone BRTHA2002622 5', mRNA sequence [DA372386]	-1.99550999264183	6.68133688657817	12.403996717774	0.000585950126097581	0.39116683818246	-1.31498763678552
1	93	216	A_32_P200279	XM_002344137		gb|XM_002344137	PREDICTED: Homo sapiens hypothetical protein LOC100288839 (LOC100288839), mRNA [XM_002344137]	1.98753939682276	2.29656073943876	12.2673493690034	0.000608118922821593	0.39116683818246	-1.32155506632175
1	167	136	A_23_P253405	NM_001859	SLC31A1	ref|NM_001859|ens|ENST00000374212|gb|CR605076|gb|AK222866	Homo sapiens solute carrier family 31 (copper transporters), member 1 (SLC31A1), mRNA [NM_001859]	-1.98163809499831	10.4135758181362	-5.8437279230106	0.00313108210282323	0.39116683818246	-1.32275713066155
1	153	78	A_24_P748377	ENST00000452320		ens|ENST00000452320|ref|XR_108840|ref|XR_110708|ref|XR_113031	PREDICTED: Homo sapiens hypothetical LOC100505881 (LOC100505881), partial miscRNA [XR_108840]	-1.97897173426171	8.04582058669473	-5.842814923731	0.00313303233162782	0.39116683818246	-1.32317264595519
1	76	190	A_24_P220947	NM_001353	AKR1C1	ref|NM_001353|ref|NM_001354|ref|NM_205845|ens|ENST00000460124	Homo sapiens aldo-keto reductase family 1, member C1 (dihydrodiol dehydrogenase 1; 20-alpha (3-alpha)-hydroxysteroid dehydrogenase) (AKR1C1), mRNA [NM_001353]	-1.97756132642027	2.94565211231213	12.1778781319188	0.000623221588551405	0.39116683818246	-1.32596087953042
1	65	233	A_24_P346339	NM_014454	SESN1	ref|NM_014454|ref|NM_001199934|ref|NM_001199933|ens|ENST00000520364	Homo sapiens sestrin 1 (SESN1), transcript variant 1, mRNA [NM_014454]	1.97242861800208	9.62819847759683	5.83336739973663	0.00315329892352676	0.39116683818246	-1.32747826133827
1	168	79	A_23_P145529	NM_181795	PKIB	ref|NM_181795|ref|NM_181794|ref|NM_032471|ens|ENST00000368446	Homo sapiens protein kinase (cAMP-dependent, catalytic) inhibitor beta (PKIB), transcript variant 1, mRNA [NM_181795]	-1.97184316501354	9.94340112268319	-5.82609247106471	0.00316901245128358	0.39116683818246	-1.33080114657994
1	54	122	A_23_P422933	NM_020809	ARHGAP20	ref|NM_020809|ens|ENST00000260283|ens|ENST00000357139|gb|AY496266	Homo sapiens Rho GTPase activating protein 20 (ARHGAP20), mRNA [NM_020809]	-1.9596023544027	5.57754787118662	5.82387895289535	0.0031738122305863	0.39116683818246	-1.33181347111933
1	87	75	A_24_P589001	ENST00000416398		ens|ENST00000416398|ref|XR_111081|ref|XR_114385|ref|XR_110422	PREDICTED: Homo sapiens hypothetical LOC253264 (LOC253264), partial miscRNA [XR_111081]	1.9466945063246	6.61326223796038	-5.81689238495084	0.00318901932092341	0.39116683818246	-1.33501261735744
1	32	82	A_23_P153964	NM_002193	INHBB	ref|NM_002193|ens|ENST00000295228|gb|M31682|gb|BC030029	Homo sapiens inhibin, beta B (INHBB), mRNA [NM_002193]	-1.9449211409433	8.01618106516071	5.80669170711025	0.003211379997709	0.39116683818246	-1.33969423633651
1	89	257	A_24_P332981	NM_002119	HLA-DOA	ref|NM_002119|ens|ENST00000426271|ens|ENST00000433567|ens|ENST00000383226	Homo sapiens major histocompatibility complex, class II, DO alpha (HLA-DOA), mRNA [NM_002119]	-1.94421431661969	3.26099402372845	11.9074303242705	0.000671909986928654	0.39116683818246	-1.3398112633405
1	102	109	A_24_P246626	NP113399		tc|NP113399	GB	-1.94099115260168	8.0406680595275	5.80399840082262	0.00321731536870581	0.39116683818246	-1.34093246408084
1	93	231	A_23_P154875	NM_012105	BACE2	ref|NM_012105|ref|NM_138991|ref|NM_138992|ens|ENST00000330333	Homo sapiens beta-site APP-cleaving enzyme 2 (BACE2), transcript variant a, mRNA [NM_012105]	1.93864048328189	9.67641973948465	5.7831275317991	0.00326375952568969	0.39116683818246	-1.35055795666523
1	153	34	A_23_P38154	NM_004110	FDXR	ref|NM_004110|ref|NM_024417|ens|ENST00000442102|ens|ENST00000413947	Homo sapiens ferredoxin reductase (FDXR), nuclear gene encoding mitochondrial protein, transcript variant 2, mRNA [NM_004110]	-1.9289217050743	11.2795880860803	5.77510132132059	0.00328183470633691	0.39116683818246	-1.35427390224027
1	159	210	A_24_P252667	NM_001859	SLC31A1	ref|NM_001859|ens|ENST00000374212|gb|CR605076|gb|AK129613	Homo sapiens solute carrier family 31 (copper transporters), member 1 (SLC31A1), mRNA [NM_001859]	1.9256850903535	10.1008688941195	-5.77385561141656	0.00328465084788427	0.39116683818246	-1.35485135143561
1	83	1	A_32_P94798	NM_001002857	ANXA2	ref|NM_001002857|ref|NM_001136015|ref|NM_001002858|ref|NM_004039	Homo sapiens annexin A2 (ANXA2), transcript variant 2, mRNA [NM_001002857]	-1.92415544604169	12.5658855157096	-5.76795740279974	0.00329802427719137	0.39116683818246	-1.35758807992037
1	58	171	A_24_P120537	NM_152550	SH3RF2	ref|NM_152550|ens|ENST00000511705|ens|ENST00000359120|gb|AK058046	Homo sapiens SH3 domain containing ring finger 2 (SH3RF2), mRNA [NM_152550]	1.92214168073844	4.9592526772995	-5.76005008587141	0.00331605596721458	0.39116683818246	-1.36126379807671
1	142	203	A_23_P122443	NM_005319	HIST1H1C	ref|NM_005319|ens|ENST00000343677|gb|AB451385|gb|AB451259	Homo sapiens histone cluster 1, H1c (HIST1H1C), mRNA [NM_005319]	1.91986604761256	10.4352191177389	5.75872028835915	0.00331910004234396	0.39116683818246	-1.3618827184552
1	50	39	A_23_P169030	NM_003842	TNFRSF10B	ref|NM_003842|ref|NM_147187|ref|NR_027140|ens|ENST00000523504	Homo sapiens tumor necrosis factor receptor superfamily, member 10b (TNFRSF10B), transcript variant 1, mRNA [NM_003842]	1.91593367168457	8.74818772808328	5.75640945649959	0.00332439782505885	0.39116683818246	-1.36295875990473
1	35	85	A_23_P106874	NM_031293	PMFBP1	ref|NM_031293|ref|NM_001160213|ens|ENST00000237353|ens|ENST00000355636	Homo sapiens polyamine modulated factor 1 binding protein 1 (PMFBP1), transcript variant 1, mRNA [NM_031293]	-1.91421733881342	3.14555148534459	-5.74093280359707	0.00336014264336173	0.39116683818246	-1.37018264638254
1	32	185	A_24_P714618	XR_110885	LOC100287759	ref|XR_110885|gb|BC011779|gb|CR608764|gb|BC065527	PREDICTED: Homo sapiens hypothetical LOC100287759 (LOC100287759), partial miscRNA [XR_110885]	1.91264898200334	4.47624827786756	5.72936489638555	0.00338716183765185	0.39116683818246	-1.37560164820333
1	29	52	A_23_P502750	NM_002392	MDM2	ref|NM_002392|ens|ENST00000311440|ens|ENST00000258149|ens|ENST00000356290	Homo sapiens Mdm2 p53 binding protein homolog (mouse) (MDM2), transcript variant MDM2, mRNA [NM_002392]	1.91195338123749	6.31103343816031	5.72569966719455	0.00339577715537141	0.39116683818246	-1.37732213129168
1	71	182	A_32_P23838	NM_207352	CYP4V2	ref|NM_207352|ens|ENST00000502665|ens|ENST00000274118|gb|FV449465	Homo sapiens cytochrome P450, family 4, subfamily V, polypeptide 2 (CYP4V2), mRNA [NM_207352]	1.9076655384364	8.32109488257861	-5.72529662923852	0.0033967261242601	0.39116683818246	-1.37751142298663
1	158	204	A_23_P103398	NM_000447	PSEN2	ref|NM_000447|ref|NM_012486|ens|ENST00000366783|ens|ENST00000496965	Homo sapiens presenilin 2 (Alzheimer disease 4) (PSEN2), transcript variant 1, mRNA [NM_000447]	1.90742439555054	11.0324360811416	5.71915923639631	0.00341121632007217	0.39116683818246	-1.38039644807386
1	95	44	A_23_P317082	NM_138780	SYTL5	ref|NM_138780|ref|NM_001163335|ref|NM_001163334|ens|ENST00000456733	Homo sapiens synaptotagmin-like 5 (SYTL5), transcript variant 1, mRNA [NM_138780]	1.90326177983198	4.46148796541274	-11.099019791189	0.000849948433479434	0.39116683818246	-1.38655509741699
1	29	250	A_23_P428184	NM_021065	HIST1H2AD	ref|NM_021065|ens|ENST00000341023|gb|CR541999|gb|AK312127	Homo sapiens histone cluster 1, H2ad (HIST1H2AD), mRNA [NM_021065]	1.89896956814527	10.3183539082205	5.704652910446	0.00344576170217251	0.39116683818246	-1.38723435086145
1	15	112	A_24_P177279	NM_014460	CSDC2	ref|NM_014460|ens|ENST00000306149|gb|CR625281|gb|CR603349	Homo sapiens cold shock domain containing C2, RNA binding (CSDC2), mRNA [NM_014460]	1.89827473546717	3.75497480082008	-5.69287115636535	0.00347412855474875	0.39116683818246	-1.39280753311156
1	166	27	A_24_P205458	NM_003607	CDC42BPA	ref|NM_003607|ref|NM_014826|ens|ENST00000334218|ens|ENST00000366762	Homo sapiens CDC42 binding protein kinase alpha (DMPK-like) (CDC42BPA), transcript variant B, mRNA [NM_003607]	-1.89807995671485	8.53758249119184	5.67848806082064	0.00350914001309174	0.39116683818246	-1.3996351140224
1	18	119	A_24_P414658	ENST00000359193		ens|ENST00000359193|gb|L19778|gb|BC016677|gb|BC067782	structural maintenance of chromosomes flexible hinge domain containing 1 [Source:HGNC Symbol;Acc:29090] [ENST00000359193]	1.89636725786731	6.04455107502491	5.6777720602677	0.00351089395940653	0.39116683818246	-1.39997568333888
1	125	258	A_32_P175098	CR613736	LOC728638	gb|CR613736|gb|CR607550|gb|CR598199|gb|CR620537	full-length cDNA clone CS0DI072YA21 of Placenta Cot 25-normalized of Homo sapiens (human). [CR613736]	1.89141905805645	9.63638627180568	5.67486924961059	0.00351801561267635	0.39116683818246	-1.40135708927432
1	67	28	A_23_P3237	NM_025165	ELL3	ref|NM_025165|ens|ENST00000497465|ens|ENST00000417761|ens|ENST00000467869	Homo sapiens elongation factor RNA polymerase II-like 3 (ELL3), mRNA [NM_025165]	1.88445973330252	6.79558937511214	5.6739525058838	0.0035202683250536	0.39116683818246	-1.40179357763139
1	70	221	A_24_P912228	ENST00000486522		ens|ENST00000486522|gb|AK095564	Homo sapiens cDNA FLJ38245 fis, clone FCBBF2007186. [AK095564]	1.88437229779769	6.38537571753047	-5.66596965090078	0.0035399580144003	0.39116683818246	-1.4055989802408
1	119	157	A_32_P182186	BC041955		gb|BC041955	Homo sapiens cDNA clone IMAGE:5301910. [BC041955]	1.88292146824774	7.22857267750528	-5.66195025503574	0.00354992191914889	0.39116683818246	-1.40751809593912
1	25	122	A_23_P420417	NM_138463	TLCD1	ref|NM_138463|ref|NM_001160407|ens|ENST00000394933|ens|ENST00000292090	Homo sapiens TLC domain containing 1 (TLCD1), transcript variant 1, mRNA [NM_138463]	-1.88252989992198	10.5598919044671	5.660003758292	0.00355475930739885	0.39116683818246	-1.40844822037552
1	167	65	A_23_P5703	NM_175735	LYG2	ref|NM_175735|ens|ENST00000333017|ens|ENST00000409238|gb|BC100882	Homo sapiens lysozyme G-like 2 (LYG2), mRNA [NM_175735]	1.87917400544525	2.76617564717988	10.7575443818095	0.000943337681943977	0.39116683818246	-1.40906080126606
1	46	32	A_23_P9319	NM_006717	SPIN1	ref|NM_006717|ens|ENST00000485804|ens|ENST00000469017|ens|ENST00000375859	Homo sapiens spindlin 1 (SPIN1), mRNA [NM_006717]	1.87842722899992	8.7836493797096	5.65205498908253	0.00357459579103215	0.39116683818246	-1.41225154112048
1	75	170	A_23_P202837	NM_053056	CCND1	ref|NM_053056|ens|ENST00000227507|gb|FV458871|gb|FV467570	Homo sapiens cyclin D1 (CCND1), mRNA [NM_053056]	1.87841421709822	9.81136597029495	5.65112700747428	0.00357692026646834	0.39116683818246	-1.4126960892138
1	153	176	A_24_P305938	NR_000039	RAB9BP1	ref|NR_000039|gb|U44105|tc|NP081769	Homo sapiens RAB9B, member RAS oncogene family pseudogene 1 (RAB9BP1), non-coding RNA [NR_000039]	-1.87648051558794	10.7947431025194	5.63548306053559	0.00361638105027951	0.39116683818246	-1.42020695894348
1	64	168	A_24_P385134	NM_001037582	SCD5	ref|NM_001037582|ens|ENST00000319540|gb|CR601926|gb|CR621321	Homo sapiens stearoyl-CoA desaturase 5 (SCD5), transcript variant 1, mRNA [NM_001037582]	-1.87020208835684	10.3588842272078	-5.62953123730041	0.00363153131038827	0.39116683818246	-1.42307278813478
1	141	159	A_23_P89780	NM_198129	LAMA3	ref|NM_198129|ref|NM_001127717|ref|NM_000227|ref|NM_001127718	Homo sapiens laminin, alpha 3 (LAMA3), transcript variant 1, mRNA [NM_198129]	1.86859400631118	7.11667934891635	-5.62783141808634	0.00363587215829066	0.39116683818246	-1.4238920981711
1	111	71	A_23_P201079	NM_012231	PRDM2	ref|NM_012231|ref|NM_001135610|ens|ENST00000235372|ens|ENST00000376048	Homo sapiens PR domain containing 2, with ZNF domain (PRDM2), transcript variant 1, mRNA [NM_012231]	-1.86170160260015	7.34778334075317	-5.62761866852887	0.00363641589802632	0.39116683818246	-1.4239946693894
1	79	44	A_24_P263878	NM_007314	ABL2	ref|NM_007314|ref|NM_001136001|ref|NM_001168237|ref|NM_001168238	Homo sapiens v-abl Abelson murine leukemia viral oncogene homolog 2 (ABL2), transcript variant b, mRNA [NM_007314]	1.85637472393056	5.26709450339452	5.60993369662739	0.00368195816820042	0.39116683818246	-1.43254146634165
1	7	25	A_24_P381455	NM_018370	DRAM1	ref|NM_018370|ens|ENST00000258534|gb|HQ447123|gb|AK297785	Homo sapiens DNA-damage regulated autophagy modulator 1 (DRAM1), mRNA [NM_018370]	1.85278940343882	7.52595048931938	5.5999945809895	0.00370785401032736	0.39116683818246	-1.43736266037648
1	17	47	A_23_P389897	NM_002507	NGFR	ref|NM_002507|ens|ENST00000172229|gb|M14764|gb|BC050309	Homo sapiens nerve growth factor receptor (NGFR), mRNA [NM_002507]	1.84891541259799	3.77987219339481	10.3584764231093	0.00106990916425715	0.39116683818246	-1.4377828191384
1	138	215	A_32_P31744	AK021664		gb|AK021664|gb|BX537526	Homo sapiens cDNA FLJ11602 fis, clone HEMBA1003908. [AK021664]	-1.84809288870355	5.91992499955816	5.5943207451794	0.00372273496166464	0.39116683818246	-1.44012064989572
1	115	255	A_23_P409723	ENST00000520607		ens|ENST00000520607|gb|BC021569|gb|BC005043|ens|ENST00000397703	Homo sapiens hypothetical protein MGC31957, mRNA (cDNA clone MGC:31957 IMAGE:3959651), complete cds. [BC021569]	1.84243637627162	5.88346228340716	5.58450472015409	0.00374864950334579	0.39116683818246	-1.44490203371676
1	18	115	A_23_P90275	NM_022467	CHST8	ref|NM_022467|ref|NM_001127895|ref|NM_001127896|ens|ENST00000262622	Homo sapiens carbohydrate (N-acetylgalactosamine 4-0) sulfotransferase 8 (CHST8), transcript variant 3, mRNA [NM_022467]	1.84203221429017	7.26878295075898	5.57320949548463	0.00377873771379781	0.39116683818246	-1.45041953450532
1	55	101	A_23_P51646	NM_004073	PLK3	ref|NM_004073|ens|ENST00000372201|ens|ENST00000465443|gb|U56998	Homo sapiens polo-like kinase 3 (PLK3), mRNA [NM_004073]	1.84083465214528	7.64865944025327	5.56189176449258	0.00380917718285013	0.39116683818246	-1.45596482258672
1	136	87	A_23_P120103	NM_002252	KCNS3	ref|NM_002252|ens|ENST00000403915|ens|ENST00000304101|gb|AK225833	Homo sapiens potassium voltage-gated channel, delayed-rectifier, subfamily S, member 3 (KCNS3), mRNA [NM_002252]	1.83947927841728	5.20173782619501	10.1110756064707	0.00115947050766279	0.39116683818246	-1.45703761047312
1	146	72	A_23_P134454	NM_001753	CAV1	ref|NM_001753|ref|NM_001172895|ref|NM_001172896|ref|NM_001172897	Homo sapiens caveolin 1, caveolae protein, 22kDa (CAV1), transcript variant 1, mRNA [NM_001753]	1.83908966752586	7.25511019066171	-5.55389951383479	0.00383085008549016	0.39116683818246	-1.45989089896348
1	168	44	A_23_P500614	NM_001243	TNFRSF8	ref|NM_001243|ref|NM_152942|ens|ENST00000263932|ens|ENST00000376269	Homo sapiens tumor necrosis factor receptor superfamily, member 8 (TNFRSF8), transcript variant 1, mRNA [NM_001243]	-1.83554266541089	4.78066924688281	5.55138711180474	0.00383769362789721	0.39116683818246	-1.46112682012189
1	97	158	A_24_P687302	NM_198129	LAMA3	ref|NM_198129|ref|NM_001127717|ref|NM_000227|ref|NM_001127718	Homo sapiens laminin, alpha 3 (LAMA3), transcript variant 1, mRNA [NM_198129]	1.83440818093997	3.81088530542776	-5.54838412512525	0.00384589274117537	0.39116683818246	-1.46260516723838
1	103	169	A_24_P923271	M15073		gb|M15073|gb|X12544	Human MHC class II HLA-DR-beta-1 chain mRNA (DR4,Dw14), 3' end, clone BIN40c30. [M15073]	1.83063727257277	5.41076607697863	5.5470749516341	0.00384947378450877	0.39116683818246	-1.46325003620962
1	13	249	A_23_P48570	NM_182908	DHRS2	ref|NM_182908|ref|NM_005794|ens|ENST00000344777|ens|ENST00000456214	Homo sapiens dehydrogenase/reductase (SDR family) member 2 (DHRS2), transcript variant 1, mRNA [NM_182908]	1.82838320459937	8.84777015334107	5.5317561035614	0.00389167502787202	0.39116683818246	-1.47081261155691
1	121	227	A_24_P595460	AK097398	NUCB2	gb|AK097398|gb|AK096475|gb|CA313052	Homo sapiens cDNA FLJ40079 fis, clone TESTI2001498, highly similar to DNA-BINDING PROTEIN NEFA PRECURSOR. [AK097398]	-1.82823863231835	5.76187446256961	-5.53097146821025	0.00389385149780017	0.39116683818246	-1.47120080634825
1	152	236	A_24_P415208	ENST00000475774		ens|ENST00000475774|ens|ENST00000479053|gb|BC060806|gb|CR593801	Homo sapiens reversion-inducing-cysteine-rich protein with kazal motifs, mRNA (cDNA clone IMAGE:30336414), complete cds. [BC060806]	-1.82334875508418	7.65377200339227	-5.52181064293407	0.00391937077983519	0.39116683818246	-1.47573913814098
1	58	148	A_24_P23979	NM_016379	VCX3A	ref|NM_016379|ref|NM_001001888|ref|NM_013452|ens|ENST00000398729	Homo sapiens variable charge, X-linked 3A (VCX3A), mRNA [NM_016379]	1.81815184389037	6.81977851268038	5.51342792994773	0.00394289854610865	0.39116683818246	-1.47990177846659
1	155	190	A_23_P58180	NM_207352	CYP4V2	ref|NM_207352|ens|ENST00000378802|ens|ENST00000513354|ens|ENST00000507209	Homo sapiens cytochrome P450, family 4, subfamily V, polypeptide 2 (CYP4V2), mRNA [NM_207352]	1.8170932203414	6.7238791026013	-5.50958328771285	0.003953745987479	0.39116683818246	-1.48181406509149
1	93	164	A_23_P330578	NM_144620	LRRC39	ref|NM_144620|ens|ENST00000370138|ens|ENST00000442964|ens|ENST00000342895	Homo sapiens leucine rich repeat containing 39 (LRRC39), mRNA [NM_144620]	1.81693763018944	5.80051989260074	-5.50745575265532	0.00395976410073642	0.39116683818246	-1.48287312848747
1	136	39	A_23_P121064	NM_002852	PTX3	ref|NM_002852|ens|ENST00000295927|gb|CR605317|gb|CR593354	Homo sapiens pentraxin 3, long (PTX3), mRNA [NM_002852]	1.81521999686142	6.70082618401884	-5.50344845362168	0.00397112934404735	0.39116683818246	-1.48486956125642
1	156	103	A_23_P64879	NM_004982	KCNJ8	ref|NM_004982|ens|ENST00000240662|gb|AB464661|gb|DQ891913	Homo sapiens potassium inwardly-rectifying channel, subfamily J, member 8 (KCNJ8), mRNA [NM_004982]	1.81394005413998	10.8428187413914	5.49814880320164	0.00398622005070118	0.39116683818246	-1.48751314360522
1	150	169	A_24_P23445	NR_029422	RNU12	ref|NR_029422|gb|J04119|gb|AV763774	Homo sapiens RNA, U12 small nuclear (RNU12), small nuclear RNA [NR_029422]	-1.80985096054258	5.07778061135317	5.49725026709821	0.00398878544223413	0.39116683818246	-1.48796172631917
1	101	160	A_23_P205713	NM_014178	STXBP6	ref|NM_014178|ens|ENST00000419632|ens|ENST00000445298|gb|AF391153	Homo sapiens syntaxin binding protein 6 (amisyn) (STXBP6), mRNA [NM_014178]	-1.80440206161412	7.83861572796097	5.49445828373722	0.00399676942717761	0.39116683818246	-1.48935627937095
1	63	54	A_23_P3054	ENST00000254271		ens|ENST00000254271|ens|ENST00000445360|ens|ENST00000454474|ref|XR_110295	PREDICTED: Homo sapiens leucine rich repeat containing 9 (LRRC9), miscRNA [XR_110295]	-1.79645806112604	5.6812494773817	-5.48796827795831	0.00401540253418583	0.39116683818246	-1.49260198121288
1	124	148	A_32_P128656	NM_000381	MID1	ref|NM_000381|ref|NM_001098624|ref|NM_033289|ref|NM_033290	Homo sapiens midline 1 (Opitz/BBB syndrome) (MID1), transcript variant 1, mRNA [NM_000381]	1.78545078052904	9.67770969990882	5.48734273624673	0.00401720399535177	0.39116683818246	-1.49291511845216
1	86	164	A_23_P383118	NM_020883	ZSWIM5	ref|NM_020883|ens|ENST00000359600|gb|AB040944|gb|BC013836	Homo sapiens zinc finger, SWIM-type containing 5 (ZSWIM5), mRNA [NM_020883]	-1.78298305849108	8.27539647721947	-5.47916482758627	0.00404084452294319	0.39116683818246	-1.49701370597657
1	40	31	A_23_P83838	NM_004056	CA8	ref|NM_004056|ens|ENST00000317995|gb|AK293999|gb|AY075022	Homo sapiens carbonic anhydrase VIII (CA8), mRNA [NM_004056]	-1.7825230043379	8.71103395972122	5.46125414350359	0.00409320606455478	0.39116683818246	-1.50602165967411
1	122	188	A_32_P117354	NM_014988	LIMCH1	ref|NM_014988|ref|NM_001112717|ref|NM_001112718|ref|NM_001112719	Homo sapiens LIM and calponin homology domains 1 (LIMCH1), transcript variant 1, mRNA [NM_014988]	1.78251965590782	7.81913824912716	-5.45400283050759	0.00411463639833389	0.39116683818246	-1.50968096041639
1	8	25	A_23_P134953	NM_001122	PLIN2	ref|NM_001122|ens|ENST00000464326|ens|ENST00000276914|ens|ENST00000411567	Homo sapiens perilipin 2 (PLIN2), mRNA [NM_001122]	-1.78181505868123	9.6167979672344	-5.45308543914271	0.00411735721293232	0.39116683818246	-1.51014442078689
1	158	75	A_23_P142322	NM_001280	CIRBP	ref|NM_001280|ens|ENST00000427032|ens|ENST00000320936|gb|AK311601	Homo sapiens cold inducible RNA binding protein (CIRBP), transcript variant 1, mRNA [NM_001280]	-1.78164703952986	13.1941543619135	5.44209910452472	0.0041501089406928	0.39116683818246	-1.51570353329507
1	131	139	A_24_P922969	NM_194301	RALGAPA1	ref|NM_194301|ref|NM_014990|ens|ENST00000258840|ens|ENST00000382366	Homo sapiens Ral GTPase activating protein, alpha subunit 1 (catalytic) (RALGAPA1), transcript variant 2, mRNA [NM_194301]	1.77834161607533	6.39758804288901	5.44011480247159	0.00415605768028318	0.39116683818246	-1.51670934593053
1	160	99	A_23_P337934	NM_017556	FBLIM1	ref|NM_017556|ref|NM_001024216|ens|ENST00000400773|ens|ENST00000375766	Homo sapiens filamin binding LIM protein 1 (FBLIM1), transcript variant 1, mRNA [NM_017556]	-1.77758765438735	10.506832156554	-5.43884219836227	0.0041598782038213	0.39116683818246	-1.51735469199979
1	154	230	A_23_P404667	NM_001197	BIK	ref|NM_001197|ens|ENST00000216115|gb|FV052572|gb|X89986	Homo sapiens BCL2-interacting killer (apoptosis-inducing) (BIK), mRNA [NM_001197]	1.77504507072211	5.95625542171054	5.42538394334953	0.00420054058231783	0.39116683818246	-1.52419298896022
1	19	130	A_23_P45389	NM_004251	RAB9A	ref|NM_004251|ref|NM_001195328|ens|ENST00000243325|gb|CR450362	Homo sapiens RAB9A, member RAS oncogene family (RAB9A), transcript variant 1, mRNA [NM_004251]	1.77421979666962	11.7669620646505	5.42336657979649	0.00420667679178103	0.39116683818246	-1.52522016830555
1	106	128	A_23_P43484	NM_058197	CDKN2A	ref|NM_058197|ref|NM_001195132|ref|NM_000077|ref|NM_058195	Homo sapiens cyclin-dependent kinase inhibitor 2A (melanoma, p16, inhibits CDK4) (CDKN2A), transcript variant 3, mRNA [NM_058197]	1.77178855205617	10.8331582681634	-5.41759265272381	0.00422429883985309	0.39116683818246	-1.52816315408235
1	63	200	A_23_P502750	NM_002392	MDM2	ref|NM_002392|ens|ENST00000311440|ens|ENST00000258149|ens|ENST00000356290	Homo sapiens Mdm2 p53 binding protein homolog (mouse) (MDM2), transcript variant MDM2, mRNA [NM_002392]	1.77014948715556	6.49757241967129	5.40265425315892	0.00427030332026743	0.39116683818246	-1.53579852459752
1	113	156	A_32_P211621	BC053880		gb|BC053880	Homo sapiens cDNA clone IMAGE:5753455. [BC053880]	-1.76915370202539	4.2794141058032	-5.40241421195261	0.00427104744489188	0.39116683818246	-1.53592146582502
1	8	255	A_23_P106024	NM_002226	JAG2	ref|NM_002226|ref|NM_145159|gb|AF029778|gb|AF029779	Homo sapiens jagged 2 (JAG2), transcript variant 1, mRNA [NM_002226]	-1.76110436474903	7.8523475147783	5.40226966569962	0.00427149561140599	0.39116683818246	-1.53599550149871
1	76	66	A_32_P15544	NM_178013	PRIMA1	ref|NM_178013|ens|ENST00000393140|ens|ENST00000393143	Homo sapiens proline rich membrane anchor 1 (PRIMA1), mRNA [NM_178013]	1.75882296031818	4.94398085479859	-5.39196736297391	0.0043035836996219	0.39116683818246	-1.54127969232468
1	102	127	A_32_P222250	AF119908		gb|AF119908	Homo sapiens PRO2955 mRNA, complete cds. [AF119908]	-1.74280459503879	2.54863752436836	-5.39082074039233	0.00430717287546933	0.39116683818246	-1.54186871622088
1	166	209	A_23_P259094	NM_025231	ZSCAN16	ref|NM_025231|ens|ENST00000340487|gb|AB464368|gb|EU446674	Homo sapiens zinc finger and SCAN domain containing 16 (ZSCAN16), mRNA [NM_025231]	1.74254710902477	6.83165800880575	5.38998296878593	0.00430979755046875	0.39116683818246	-1.54229919714486
1	105	135	A_23_P254842	NM_012080	HDHD1	ref|NM_012080|ref|NM_001135565|ref|NM_001178136|ens|ENST00000381077	Homo sapiens haloacid dehalogenase-like hydrolase domain containing 1 (HDHD1), transcript variant 2, mRNA [NM_012080]	1.73912935314624	7.75762962046847	9.12591743612881	0.00162853013576394	0.39116683818246	-1.54680334811416
1	32	151	A_23_P44569	NM_000392	ABCC2	ref|NM_000392|ens|ENST00000370449|gb|BC136419|gb|X96395	Homo sapiens ATP-binding cassette, sub-family C (CFTR/MRP), member 2 (ABCC2), mRNA [NM_000392]	1.73698500405924	4.80710828339835	5.36835230023172	0.00437823349982021	0.39116683818246	-1.55344754873
1	84	52	A_24_P10214	NM_014178	STXBP6	ref|NM_014178|ens|ENST00000358326|ens|ENST00000419632|gb|DQ893127	Homo sapiens syntaxin binding protein 6 (amisyn) (STXBP6), mRNA [NM_014178]	1.73668257354502	7.03302795876322	5.36734255585655	0.00438145987262468	0.39116683818246	-1.55396955234294
1	40	254	A_23_P14193	NM_002915	RFC3	ref|NM_002915|ens|ENST00000380071|gb|L07541|gb|AK222572	Homo sapiens replication factor C (activator 1) 3, 38kDa (RFC3), transcript variant 1, mRNA [NM_002915]	1.73469394215193	11.6393949354707	-5.36253432890817	0.00439686245357173	0.39116683818246	-1.55645718809318
1	94	14	A_32_P13151	NR_027995	LOC284232	ref|NR_027995|ens|ENST00000431621|gb|BC071797|gb|GD137124	Homo sapiens ankyrin repeat domain 20 family, member A2 pseudogene (LOC284232), non-coding RNA [NR_027995]	-1.7334109243083	7.24490891934547	5.35437100681998	0.00442316159738652	0.39116683818246	-1.5606880252954
1	141	145	A_24_P243528	NM_033554	HLA-DPA1	ref|NM_033554|ens|ENST00000463066|ens|ENST00000474244|ens|ENST00000475500	Homo sapiens major histocompatibility complex, class II, DP alpha 1 (HLA-DPA1), mRNA [NM_033554]	1.729509162218	9.57565075337942	5.34875455867128	0.0044413651989071	0.39116683818246	-1.56360428249088
1	71	58	A_24_P911179	NM_018136	ASPM	ref|NM_018136|ens|ENST00000445725|ens|ENST00000367406|ens|ENST00000294732	Homo sapiens asp (abnormal spindle) homolog, microcephaly associated (Drosophila) (ASPM), mRNA [NM_018136]	-1.72825308393022	10.499372230497	5.34819931457246	0.00444316968656109	0.39116683818246	-1.56389282407962
1	42	199	A_24_P256434	AK097130		gb|AK097130	Homo sapiens cDNA FLJ39811 fis, clone SPLEN2009581. [AK097130]	-1.72628569606021	4.42647158311781	8.95345122787567	0.00173441679606987	0.39116683818246	-1.56502237988134
1	83	16	A_23_P93938	NM_001146334	NACAD	ref|NM_001146334|ens|ENST00000460409|ens|ENST00000490531|gb|AB384467	Homo sapiens NAC alpha domain containing (NACAD), mRNA [NM_001146334]	1.72562298170285	5.29289876164247	-5.33170808908927	0.00449716735098297	0.39116683818246	-1.57248243235553
1	160	124	A_23_P41194	NM_153353	LRRC34	ref|NM_153353|ref|NM_001172779|ens|ENST00000522329|ens|ENST00000518252	Homo sapiens leucine rich repeat containing 34 (LRRC34), transcript variant 3, mRNA [NM_153353]	1.7224079755016	8.21571284691461	-5.33091530473484	0.00449978294042919	0.39116683818246	-1.57289632210469
1	23	245	A_23_P166993	NM_004441	EPHB1	ref|NM_004441|ens|ENST00000360935|ens|ENST00000425716|ens|ENST00000398015	Homo sapiens EPH receptor B1 (EPHB1), mRNA [NM_004441]	1.72177406868162	5.56390097567265	5.31345845200879	0.00455784208689385	0.39116683818246	-1.58203244565857
1	162	86	A_23_P46507	NM_016074	BOLA1	ref|NM_016074|ens|ENST00000369152|ens|ENST00000476344|gb|AF151901	Homo sapiens bolA homolog 1 (E. coli) (BOLA1), mRNA [NM_016074]	1.72105008541105	10.4397508886693	5.31085959737061	0.00456656209890128	0.39116683818246	-1.58339624095818
1	7	107	A_32_P190944	NM_145259	ACVR1C	ref|NM_145259|ref|NM_001111031|ref|NM_001111032|ref|NM_001111033	Homo sapiens activin A receptor, type IC (ACVR1C), transcript variant 1, mRNA [NM_145259]	1.71785915577029	4.09223547841582	5.30508195047277	0.0045860197276699	0.39116683818246	-1.58643158261801
1	21	168	A_32_P149298	NM_001129993	KIAA1841	ref|NM_001129993|ens|ENST00000453873|ens|ENST00000453186|ens|ENST00000402291	Homo sapiens KIAA1841 (KIAA1841), transcript variant 1, mRNA [NM_001129993]	1.71672617034756	5.9582564162061	-5.29399730227338	0.00462362881456479	0.39116683818246	-1.59226823389463
1	66	96	A_24_P67395	NM_002273	KRT8	ref|NM_002273|ens|ENST00000293308|gb|M26512|gb|CU687300	Homo sapiens keratin 8 (KRT8), mRNA [NM_002273]	-1.71419379128797	8.5628385512555	5.29192004326865	0.00463071779487285	0.39116683818246	-1.59336395821828
1	26	52	A_23_P362770	NM_178173	CCDC36	ref|NM_178173|ref|NM_001135197|ens|ENST00000296449|ens|ENST00000452691	Homo sapiens coiled-coil domain containing 36 (CCDC36), transcript variant 1, mRNA [NM_178173]	1.71387047157022	2.15484794254796	-8.69642261058569	0.00190920077769237	0.39116683818246	-1.59378843897106
1	17	238	A_24_P38363	NM_002467	MYC	ref|NM_002467|ens|ENST00000377970|gb|M13930|gb|V00568	Homo sapiens v-myc myelocytomatosis viral oncogene homolog (avian) (MYC), mRNA [NM_002467]	-1.71099087579106	8.00176850928331	5.29075794916158	0.00463468930761414	0.39116683818246	-1.59397721337657
1	57	129	A_24_P156113	NM_014601	EHD2	ref|NM_014601|ens|ENST00000263277|gb|CR609202|gb|AK097126	Homo sapiens EH-domain containing 2 (EHD2), mRNA [NM_014601]	1.70303059884994	6.22533353911709	-5.29062019499997	0.00463516035959073	0.39116683818246	-1.59404992110606
1	14	190	A_32_P463620	ENST00000421610		ens|ENST00000421610|gb|S71020|tc|NP090174	THRA1/BTR=fusion gene {3' region, deletion/fusion rearrangement} [human, breast cancer cell line BT474, mRNA Partial Mutant, 543 nt]. [S71020]	-1.70086548083144	2.79831920149383	-8.68017450024403	0.00192099380324626	0.39116683818246	-1.59567513844914
1	8	234	A_32_P211117	ENST00000459979		ens|ENST00000459979|gb|BC047605	Homo sapiens hypothetical gene supported by BC047605, mRNA (cDNA clone IMAGE:5589309). [BC047605]	1.69694120775945	3.07212831136911	8.67560911978807	0.00192432419888518	0.39116683818246	-1.59620676861246
1	19	135	A_23_P19723	NM_021073	BMP5	ref|NM_021073|ens|ENST00000446683|gb|AB527577|gb|AK291559	Homo sapiens bone morphogenetic protein 5 (BMP5), mRNA [NM_021073]	1.69269926024796	5.14270824389423	-5.27506848946168	0.00468871029113146	0.39116683818246	-1.60227558397761
1	117	146	A_23_P14734	NM_015920	RPS27L	ref|NM_015920|ens|ENST00000462430|ens|ENST00000330964|gb|AB464687	Homo sapiens ribosomal protein S27-like (RPS27L), mRNA [NM_015920]	-1.68948660728725	13.0108983832949	5.27159424526687	0.00470077440362633	0.39116683818246	-1.6041179020698
1	109	104	A_23_P122906	NM_015570	AUTS2	ref|NM_015570|ref|NM_001127231|ens|ENST00000406775|ens|ENST00000342771	Homo sapiens autism susceptibility candidate 2 (AUTS2), transcript variant 1, mRNA [NM_015570]	1.68939909775691	10.8052138650197	-5.26794543126273	0.00471348475295714	0.39116683818246	-1.6060546460981
1	120	240	A_23_P59388	NM_001723	DST	ref|NM_001723|ens|ENST00000281662|ens|ENST00000370765|gb|L11690	Homo sapiens dystonin (DST), transcript variant 1e, mRNA [NM_001723]	-1.68772358175888	2.72582702933263	-8.58434471547127	0.00199248175474485	0.39116683818246	-1.60697482575234
1	62	164	A_24_P166613	NM_017549	EPDR1	ref|NM_017549|ens|ENST00000199448|gb|CR596656|gb|CR624676	Homo sapiens ependymin related protein 1 (zebrafish) (EPDR1), mRNA [NM_017549]	1.68590772118962	9.51560110384919	-5.26567225798009	0.00472142398070122	0.39116683818246	-1.60726217928878
1	128	173	A_24_P196519	NM_002451	MTAP	ref|NM_002451|ens|ENST00000419385|ens|ENST00000380172|gb|U22233	Homo sapiens methylthioadenosine phosphorylase (MTAP), mRNA [NM_002451]	-1.68037740721585	8.45419418303609	-5.2637414775765	0.00472817995821969	0.39116683818246	-1.60828841015054
1	13	156	A_23_P200737	NM_005613	RGS4	ref|NM_005613|ref|NM_001102445|ref|NM_001113380|ref|NM_001113381	Homo sapiens regulator of G-protein signaling 4 (RGS4), transcript variant 2, mRNA [NM_005613]	1.67989623871896	5.90183911204144	5.25984765930334	0.00474184004002774	0.39116683818246	-1.61035963976013
1	126	150	A_24_P50908	ENST00000366699		ens|ENST00000366699|gb|AK074623|gb|AK074866	tripartite motif-containing 11 [Source:HGNC Symbol;Acc:16281] [ENST00000366699]	1.67774923371699	9.48943344654901	5.25871258182189	0.00474583095145462	0.39116683818246	-1.61096382752503
1	1	62	A_23_P9836	NM_004454	ETV5	ref|NM_004454|ens|ENST00000306376|gb|BC007333	Homo sapiens ets variant 5 (ETV5), mRNA [NM_004454]	-1.67620779264053	4.81591077539151	5.25616981858044	0.00475478586942088	0.39116683818246	-1.61231797907602
1	92	141	A_23_P59045	NM_021052	HIST1H2AE	ref|NM_021052|ens|ENST00000303910|gb|BC093836|gb|BC093862	Homo sapiens histone cluster 1, H2ae (HIST1H2AE), mRNA [NM_021052]	1.67440922839348	7.37799617800852	5.25580114350564	0.00475608592152758	0.39116683818246	-1.61251439434779
1	131	18	A_23_P62588	NM_138705	CALML6	ref|NM_138705|ens|ENST00000307786|ens|ENST00000482402|gb|BC160060	Homo sapiens calmodulin-like 6 (CALML6), mRNA [NM_138705]	1.67080639885283	2.55135503689127	5.25573438817746	0.00475632136512629	0.39116683818246	-1.61254996098916
1	153	5	A_23_P17095	NM_006287	TFPI	ref|NM_006287|ens|ENST00000481132|ens|ENST00000426055|ens|ENST00000233156	Homo sapiens tissue factor pathway inhibitor (lipoprotein-associated coagulation inhibitor) (TFPI), transcript variant 1, mRNA [NM_006287]	1.65810804712615	8.41706448938687	-5.24679788040608	0.0047879664985642	0.39116683818246	-1.61731702517083
1	49	257	A_23_P115523	NM_023007	JMJD4	ref|NM_023007|ref|NM_001161465|ens|ENST00000438896|ens|ENST00000366758	Homo sapiens jumonji domain containing 4 (JMJD4), transcript variant 1, mRNA [NM_023007]	1.65806711939935	11.7529254239259	5.23922153941453	0.00481499279543888	0.39116683818246	-1.62136751601035
1	7	117	A_24_P807248	AL049254		gb|AL049254	Homo sapiens mRNA; cDNA DKFZp564D043 (from clone DKFZp564D043) [AL049254]	1.65719399222913	2.43045471912487	8.40865577106283	0.00213264318832822	0.39116683818246	-1.62848118104549
1	25	264	A_24_P100613	NM_005559	LAMA1	ref|NM_005559|ens|ENST00000344342|ens|ENST00000488064|ens|ENST00000389658	Homo sapiens laminin, alpha 1 (LAMA1), mRNA [NM_005559]	1.65492642102074	5.63233288314421	-5.2225127100545	0.00487524491484288	0.39116683818246	-1.63032969771786
1	73	206	A_23_P200267	ENST00000344698		ens|ENST00000344698|gb|AB007895	pecanex-like 2 (Drosophila) [Source:HGNC Symbol;Acc:8736] [ENST00000344698]	1.65432742593435	6.0792463774974	5.22031756364285	0.0048832275415293	0.39116683818246	-1.63151011535378
1	145	156	A_23_P138194	NM_000433	NCF2	ref|NM_000433|ref|NM_001190794|ref|NM_001127651|ref|NM_001190789	Homo sapiens neutrophil cytosolic factor 2 (NCF2), transcript variant 1, mRNA [NM_000433]	-1.6526103208271	3.39592393466728	-8.38348434261558	0.00215374787516749	0.39116683818246	-1.63164909776669
1	95	126	A_23_P122216	NM_002317	LOX	ref|NM_002317|ref|NM_001178102|ens|ENST00000395480|ens|ENST00000503759	Homo sapiens lysyl oxidase (LOX), transcript variant 1, mRNA [NM_002317]	-1.65186960544351	5.74224779308311	5.2081774126257	0.00492765872459273	0.39116683818246	-1.63805096739323
1	143	78	A_23_P153855	NM_020855	ZNF492	ref|NM_020855|ens|ENST00000456783|gb|AB040906	Homo sapiens zinc finger protein 492 (ZNF492), mRNA [NM_020855]	1.65044330129599	5.72014678274411	-5.20802136359241	0.0049282329843549	0.39116683818246	-1.63813518246238
1	16	39	A_23_P6771	NM_014583	LMCD1	ref|NM_014583|ens|ENST00000157600|ens|ENST00000397386|gb|BC000646	Homo sapiens LIM and cysteine-rich domains 1 (LMCD1), mRNA [NM_014583]	1.64931878037172	8.08929979603558	-5.2041887703827	0.0049423620900092	0.39116683818246	-1.64020463086507
1	43	177	A_23_P56659	NM_133637	DQX1	ref|NM_133637|ens|ENST00000272440|ens|ENST00000404568|ens|ENST00000393951	Homo sapiens DEAQ box RNA-dependent ATPase 1 (DQX1), mRNA [NM_133637]	-1.64554903215558	4.2002268774449	5.20346353578807	0.00494504116820378	0.39116683818246	-1.64059646906312
1	28	220	A_23_P202448	NM_199168	CXCL12	ref|NM_199168|ref|NM_001178134|ens|ENST00000343575|gb|CR615181	Homo sapiens chemokine (C-X-C motif) ligand 12 (CXCL12), transcript variant 1, mRNA [NM_199168]	-1.64181083877923	5.62351617586136	8.30582131860086	0.00222057345981859	0.39116683818246	-1.64156459698629
1	108	68	A_23_P134454	NM_001753	CAV1	ref|NM_001753|ref|NM_001172895|ref|NM_001172896|ref|NM_001172897	Homo sapiens caveolin 1, caveolae protein, 22kDa (CAV1), transcript variant 1, mRNA [NM_001753]	1.63756834475279	7.1683190647189	-5.19996762143764	0.00495797978608512	0.39116683818246	-1.64248635581607
1	55	253	A_23_P109320	NM_018962	DSCR6	ref|NM_018962|ens|ENST00000329553|ens|ENST00000485272|ens|ENST00000490393	Homo sapiens Down syndrome critical region gene 6 (DSCR6), mRNA [NM_018962]	1.63692563723462	5.76848667348926	-5.19503288106908	0.00497631264218768	0.39116683818246	-1.64515709876903
1	3	185	A_23_P169460	NM_014907	FRMPD1	ref|NM_014907|ens|ENST00000377765|gb|AB384066|gb|BC114965	Homo sapiens FERM and PDZ domain containing 1 (FRMPD1), mRNA [NM_014907]	1.63535735169011	2.21457063046968	8.25561329026924	0.00226519356924085	0.39116683818246	-1.6480904667413
1	50	258	A_23_P168909	NM_012082	ZFPM2	ref|NM_012082|ens|ENST00000407775|ens|ENST00000378472|gb|AB073894	Homo sapiens zinc finger protein, multitype 2 (ZFPM2), mRNA [NM_012082]	-1.63358813064295	6.55250572149445	-5.18884657309724	0.00499940990165857	0.39116683818246	-1.6485102208777
1	113	88	A_24_P876522	NM_001008397	GPX8	ref|NM_001008397|gb|AK022110|gb|AF086192	Homo sapiens glutathione peroxidase 8 (putative) (GPX8), mRNA [NM_001008397]	1.63259585983724	9.44951832723738	-5.182182973424	0.00502443288509384	0.39116683818246	-1.65212829811027
1	27	208	A_23_P212672	NM_178130	TXNDC6	ref|NM_178130|ens|ENST00000484930|ens|ENST00000333911|ens|ENST00000492993	Homo sapiens thioredoxin domain containing 6 (TXNDC6), mRNA [NM_178130]	1.63231125723732	3.69734103146781	8.22086527012211	0.00229674856697144	0.39116683818246	-1.65266108377587
1	148	68	A_23_P258703	NM_001012426	FOXP4	ref|NM_001012426|ref|NM_001012427|ref|NM_138457|ens|ENST00000373057	Homo sapiens forkhead box P4 (FOXP4), transcript variant 1, mRNA [NM_001012426]	1.62936081523205	3.10440121701508	8.19253335435896	0.00232289489523459	0.39116683818246	-1.65642099226284
1	143	147	A_32_P380365	BC016673		gb|BC016673	Homo sapiens cDNA clone IMAGE:4345550. [BC016673]	1.62721406585837	3.50036556963802	8.17425917747817	0.00233996187436036	0.39116683818246	-1.65886213732276
1	88	82	A_23_P31681	XR_108868	LOC100506538	ref|XR_108868|ref|XR_113152|ref|XR_114188|gb|AK074467	PREDICTED: Homo sapiens hypothetical LOC100506538 (LOC100506538), partial miscRNA [XR_108868]	-1.62636608135104	6.83476553590564	5.16308950784919	0.0050969667035117	0.39116683818246	-1.66253132411232
1	39	208	A_23_P50974	NM_020760	HECW2	ref|NM_020760|ens|ENST00000260983|gb|AB037722|gb|CR749424	Homo sapiens HECT, C2 and WW domain containing E3 ubiquitin protein ligase 2 (HECW2), mRNA [NM_020760]	1.62319614959655	5.7759931830824	-5.15726739666083	0.00511933306870107	0.39116683818246	-1.66571413904609
1	15	106	A_23_P65674	NM_014547	TMOD3	ref|NM_014547|ens|ENST00000308580|gb|AK312569|gb|AF177171	Homo sapiens tropomodulin 3 (ubiquitous) (TMOD3), mRNA [NM_014547]	1.62316547424335	8.3280844352316	-5.15135062274463	0.00514218352179888	0.39116683818246	-1.66895381861135
1	77	60	A_23_P387184	NM_020464	NHSL1	ref|NM_020464|ref|NM_001144060|ens|ENST00000343505|ens|ENST00000342260	Homo sapiens NHS-like 1 (NHSL1), transcript variant 1, mRNA [NM_020464]	-1.61674301371401	6.986732079862	-5.1435007727823	0.00517268812298855	0.39116683818246	-1.67325990952862
1	148	73	A_32_P790284	NM_031303	KATNAL2	ref|NM_031303|ens|ENST00000245121|ens|ENST00000356157|gb|CR593634	Homo sapiens katanin p60 subunit A-like 2 (KATNAL2), mRNA [NM_031303]	1.61625903275972	5.19431012771348	-8.04941750056452	0.00246096014367863	0.39116683818246	-1.67588134002793
1	6	32	A_23_P219045	NM_003530	HIST1H3D	ref|NM_003530|ens|ENST00000356476|ens|ENST00000377831|gb|AK316611	Homo sapiens histone cluster 1, H3d (HIST1H3D), mRNA [NM_003530]	1.61284368989435	5.48250087153926	5.13719674354574	0.00519734249836333	0.39116683818246	-1.67672462353565
1	6	177	A_23_P134454	NM_001753	CAV1	ref|NM_001753|ref|NM_001172895|ref|NM_001172896|ref|NM_001172897	Homo sapiens caveolin 1, caveolae protein, 22kDa (CAV1), transcript variant 1, mRNA [NM_001753]	1.61248138527722	7.61119669779596	-5.13453620468057	0.00520778974952101	0.39116683818246	-1.6781886292141
1	100	237	A_24_P4036	NR_026902	MGC16142	ref|NR_026902|gb|BC007365	Homo sapiens hypothetical protein MGC16142 (MGC16142), non-coding RNA [NR_026902]	-1.61125693889566	3.48939745051216	-5.13451602328366	0.00520786909262882	0.39116683818246	-1.67819973837021
1	125	76	A_23_P5092	NM_000150	FUT6	ref|NM_000150|ref|NM_001040701|ens|ENST00000318336|ens|ENST00000286955	Homo sapiens fucosyltransferase 6 (alpha (1,3) fucosyltransferase) (FUT6), transcript variant 1, mRNA [NM_000150]	1.60482635341834	3.751128291341	5.13412546902153	0.00520940484049286	0.39116683818246	-1.67841473677484
1	51	96	A_32_P207767	ENST00000398832		ens|ENST00000398832	Putative uncharacterized protein ENSP00000381813 [Source:UniProtKB/TrEMBL;Acc:A8MZ04] [ENST00000398832]	-1.60312429992922	4.6737862479851	8.00662570716214	0.00250427291062548	0.39116683818246	-1.68185545065323
1	156	259	A_23_P209882	X90840		gb|X90840	H.sapiens mRNA for axonal transporter of synaptic vesicles. [X90840]	1.6031135059022	2.47457340118755	-5.12564882893208	0.00524287078339385	0.39116683818246	-1.68308666352689
1	100	121	A_23_P167401	NM_018931	PCDHB11	ref|NM_018931|ens|ENST00000354757|gb|AK313428|gb|AF152490	Homo sapiens protocadherin beta 11 (PCDHB11), mRNA [NM_018931]	-1.60219387996872	4.57815563672359	5.11829019824703	0.00527213151970099	0.39116683818246	-1.68715104922654
1	87	86	A_23_P392126	NM_001076680	C17orf108	ref|NM_001076680|ens|ENST00000460380|gb|CR610240|gb|CR601114	Homo sapiens chromosome 17 open reading frame 108 (C17orf108), mRNA [NM_001076680]	1.60188744476192	6.97661437389272	5.11074776932952	0.00530232606094374	0.39116683818246	-1.69132531574245
1	159	115	A_23_P114466	NM_033284	TBL1Y	ref|NM_033284|ref|NM_134258|ref|NM_134259|ens|ENST00000383032	Homo sapiens transducin (beta)-like 1, Y-linked (TBL1Y), transcript variant 1, mRNA [NM_033284]	-1.60188522686963	8.1202834954582	5.10989221116524	0.00530576415548297	0.39116683818246	-1.69179934954836
1	99	97	A_23_P155660	NM_020416	PPP2R2C	ref|NM_020416|ref|NM_181876|ens|ENST00000513943|ens|ENST00000515571	Homo sapiens protein phosphatase 2, regulatory subunit B, gamma (PPP2R2C), transcript variant 1, mRNA [NM_020416]	1.59994170642801	6.73505387299884	5.10241686405209	0.00533591783873742	0.39116683818246	-1.69594581629747
1	21	183	A_23_P502750	NM_002392	MDM2	ref|NM_002392|ens|ENST00000311440|ens|ENST00000258149|ens|ENST00000356290	Homo sapiens Mdm2 p53 binding protein homolog (mouse) (MDM2), transcript variant MDM2, mRNA [NM_002392]	1.59887080283918	6.82169673909353	5.1013313738906	0.00534031345721047	0.39116683818246	-1.69654861604029
1	95	20	A_24_P72420	NM_014800	ELMO1	ref|NM_014800|ref|NM_130442|ref|NM_001039459|ens|ENST00000448602	Homo sapiens engulfment and cell motility 1 (ELMO1), transcript variant 1, mRNA [NM_014800]	1.5959255874464	3.77321705952467	7.89786808164734	0.00261883247283328	0.39116683818246	-1.69737239270711
1	84	219	A_23_P410653	NM_005937	MLLT6	ref|NM_005937|ens|ENST00000484263|ens|ENST00000494578|ens|ENST00000325718	Homo sapiens myeloid/lymphoid or mixed-lineage leukemia (trithorax homolog, Drosophila); translocated to, 6 (MLLT6), mRNA [NM_005937]	1.59375861469911	3.93769127477412	5.09860899308026	0.00535135661689936	0.39116683818246	-1.69806119701684
1	112	258	A_23_P131846	NM_005985	SNAI1	ref|NM_005985|ens|ENST00000244050|gb|CR596163|gb|CR622459	Homo sapiens snail homolog 1 (Drosophila) (SNAI1), mRNA [NM_005985]	1.59197111883991	6.22096797552105	5.09770018711796	0.0053550492076428	0.39116683818246	-1.69856638518916
1	37	21	A_24_P49106	NM_152278	TCEAL7	ref|NM_152278|ens|ENST00000372666|ens|ENST00000332431|gb|AJ297363	Homo sapiens transcription elongation factor A (SII)-like 7 (TCEAL7), mRNA [NM_152278]	1.59088281313579	5.36932128828529	5.09378972139288	0.00537097271808506	0.39116683818246	-1.70074155021599
1	69	266	A_24_P394940	NM_000773	CYP2E1	ref|NM_000773|ens|ENST00000477500|ens|ENST00000421586|ens|ENST00000418356	Homo sapiens cytochrome P450, family 2, subfamily E, polypeptide 1 (CYP2E1), mRNA [NM_000773]	-1.58838020850576	4.27871084865003	5.09302209467168	0.00537410515773522	0.39116683818246	-1.70116880530335
1	56	36	A_23_P368779	NM_153608	ZNF114	ref|NM_153608|ens|ENST00000315849|gb|AK075062|gb|BC014935	Homo sapiens zinc finger protein 114 (ZNF114), mRNA [NM_153608]	-1.5848150231357	6.53549158545673	-7.86618589010471	0.00265346174940776	0.39116683818246	-1.70198461410233
1	29	85	A_32_P150748	ENST00000452320		ens|ENST00000452320|ref|XR_108840|ref|XR_110708|ref|XR_113031	PREDICTED: Homo sapiens hypothetical LOC100505881 (LOC100505881), partial miscRNA [XR_108840]	1.5817581983161	6.91583670099605	-5.08666329975541	0.00540013755028404	0.39116683818246	-1.70471145808326
1	21	60	A_23_P161135	NM_002303	LEPR	ref|NM_002303|gb|AB587571|gb|BC160009|gb|BC131779	Homo sapiens leptin receptor (LEPR), transcript variant 1, mRNA [NM_002303]	1.58074259415161	1.6570142099257	7.84686246542522	0.00267487071656195	0.39116683818246	-1.70481843753822
1	155	93	A_24_P290527	NM_003410	ZFX	ref|NM_003410|ref|NM_001178085|ref|NM_001178084|ref|NM_001178086	Homo sapiens zinc finger protein, X-linked (ZFX), transcript variant 1, mRNA [NM_003410]	1.57943952647358	6.91285936126617	5.08061240731729	0.00542504954891527	0.39116683818246	-1.70808820548029
1	105	197	A_23_P321501	NM_182908	DHRS2	ref|NM_182908|ref|NM_005794|ens|ENST00000344777|ens|ENST00000456214	Homo sapiens dehydrogenase/reductase (SDR family) member 2 (DHRS2), transcript variant 1, mRNA [NM_182908]	-1.57390289468149	8.19777556587375	5.07895463907128	0.00543189867705347	0.39116683818246	-1.70901429612762
1	93	138	A_23_P164897	NM_031886	KCNA7	ref|NM_031886|ens|ENST00000221444|gb|AJ310479	Homo sapiens potassium voltage-gated channel, shaker-related subfamily, member 7 (KCNA7), mRNA [NM_031886]	1.57070548632827	3.32643654671428	-5.0768866134689	0.00544045729760645	0.39116683818246	-1.71017015117162
1	50	166	A_23_P144847	NM_004061	CDH12	ref|NM_004061|ens|ENST00000517378|ens|ENST00000521384|ens|ENST00000382254	Homo sapiens cadherin 12, type 2 (N-cadherin 2) (CDH12), mRNA [NM_004061]	1.56909064281031	5.76112031921041	-7.77787302704283	0.00275313360463352	0.39116683818246	-1.7150660903556
1	135	236	A_23_P164650	NM_000041	APOE	ref|NM_000041|ens|ENST00000252486|gb|AK314898|gb|AB463414	Homo sapiens apolipoprotein E (APOE), mRNA [NM_000041]	1.56806631290867	9.11213211447775	-5.06795375663583	0.00547761209143737	0.39116683818246	-1.71517027712613
1	134	180	A_23_P259098	NM_025231	ZSCAN16	ref|NM_025231|ens|ENST00000340487|gb|AB464368|gb|EU446674	Homo sapiens zinc finger and SCAN domain containing 16 (ZSCAN16), mRNA [NM_025231]	-1.56725102776345	5.7484764904647	5.06789689397341	0.00547784957259426	0.39116683818246	-1.71520214426757
1	12	20	A_23_P50967	NM_020760	HECW2	ref|NM_020760|ens|ENST00000260983|gb|AB037722|gb|CR749424	Homo sapiens HECT, C2 and WW domain containing E3 ubiquitin protein ligase 2 (HECW2), mRNA [NM_020760]	1.56586058635149	4.35103386936557	-5.06696190169398	0.00548175623910534	0.39116683818246	-1.71572620535923
1	170	88	A_23_P14072	NM_002273	KRT8	ref|NM_002273|ens|ENST00000293308|gb|CR595061|gb|CR611949	Homo sapiens keratin 8 (KRT8), mRNA [NM_002273]	-1.56520622930071	10.3151749824484	5.06193016955468	0.00550283755091764	0.39116683818246	-1.71854874590745
1	157	257	A_24_P210569	NM_013243	SCG3	ref|NM_013243|ref|NM_001165257|ens|ENST00000220478|gb|CR597634	Homo sapiens secretogranin III (SCG3), transcript variant 1, mRNA [NM_013243]	-1.56461296728437	5.49099099239582	7.74815119483557	0.00278775343745774	0.39116683818246	-1.71954453856922
1	61	262	A_24_P208909	NM_015271	TRIM2	ref|NM_015271|ref|NM_001130067|ens|ENST00000338700|ens|ENST00000440171	Homo sapiens tripartite motif-containing 2 (TRIM2), transcript variant 1, mRNA [NM_015271]	1.56394576610149	8.44200464844216	-5.05702823405271	0.00552346832827844	0.39116683818246	-1.72130215585861
1	123	17	A_23_P502750	NM_002392	MDM2	ref|NM_002392|ens|ENST00000311440|ens|ENST00000258149|ens|ENST00000356290	Homo sapiens Mdm2 p53 binding protein homolog (mouse) (MDM2), transcript variant MDM2, mRNA [NM_002392]	1.5628398969599	6.02364069773967	5.05178860217105	0.00554562269459155	0.39116683818246	-1.72424926906396
1	126	152	A_23_P206899	NM_020422	TMEM159	ref|NM_020422|ens|ENST00000451578|ens|ENST00000261388|ens|ENST00000233047	Homo sapiens transmembrane protein 159 (TMEM159), mRNA [NM_020422]	-1.55972045648316	8.13584568195897	-5.050438200596	0.00555134970850353	0.39116683818246	-1.72500949750501
1	108	264	A_23_P134454	NM_001753	CAV1	ref|NM_001753|ref|NM_001172895|ref|NM_001172896|ref|NM_001172897	Homo sapiens caveolin 1, caveolae protein, 22kDa (CAV1), transcript variant 1, mRNA [NM_001753]	-1.5594069744353	7.28262949526893	-5.04790099533254	0.00556212905444185	0.39116683818246	-1.72643860206165
1	169	39	A_23_P34597	NM_001785	CDA	ref|NM_001785|ens|ENST00000461985|ens|ENST00000375071|gb|AY634312	Homo sapiens cytidine deaminase (CDA), mRNA [NM_001785]	-1.55838633581389	7.30536409515214	-5.04500464815014	0.00557446481690106	0.39116683818246	-1.72807119002972
1	146	74	A_24_P76635	NM_001164458	ACTR3C	ref|NM_001164458|ref|NM_001164459|ens|ENST00000252071|gb|AB039791	Homo sapiens ARP3 actin-related protein 3 homolog C (yeast) (ACTR3C), transcript variant 1, mRNA [NM_001164458]	1.5570384279723	6.46211708157028	-5.04252231060129	0.00558506331258226	0.39116683818246	-1.72947142579314
1	131	116	A_24_P212531	NM_152490	B3GALNT2	ref|NM_152490|ens|ENST00000461994|ens|ENST00000313984|ens|ENST00000366599	Homo sapiens beta-1,3-N-acetylgalactosaminyltransferase 2 (B3GALNT2), mRNA [NM_152490]	-1.55497864865052	8.76565602684298	5.04192666503389	0.00558761004069226	0.39116683818246	-1.72980755645337
1	165	226	A_23_P211468	AA837799		gb|AA837799	oe06h09.s1 NCI_CGAP_Ov2 Homo sapiens cDNA clone IMAGE:1385153, mRNA sequence [AA837799]	1.55094680231956	6.21203636850568	5.03575010144399	0.0056141004012064	0.39116683818246	-1.73329625125301
1	116	160	A_23_P401675	ENST00000413223		ens|ENST00000413223|ens|ENST00000454295|gb|AK055094|gb|BI761772	MARVEL domain containing 2 [Source:HGNC Symbol;Acc:26401] [ENST00000413223]	1.54736329683891	6.5478790023043	-5.03115195346242	0.0056339186750012	0.39116683818246	-1.73589718142889
1	50	27	A_24_P193011	NM_053056	CCND1	ref|NM_053056|ens|ENST00000227507|gb|CR542099|gb|AK313136	Homo sapiens cyclin D1 (CCND1), mRNA [NM_053056]	-1.54681363466934	10.7252104710767	5.03022340021993	0.00563793093232908	0.39116683818246	-1.73642280584118
1	28	38	A_23_P112634	NM_174921	C4orf34	ref|NM_174921|ens|ENST00000512441|ens|ENST00000295958|gb|AK307146	Homo sapiens chromosome 4 open reading frame 34 (C4orf34), mRNA [NM_174921]	-1.54371003123965	8.24514630989739	-5.02883826462844	0.00564392242000394	0.39116683818246	-1.73720713113897
1	131	72	A_23_P1575	NM_020358	TRIM49	ref|NM_020358|ref|NM_001195234|ens|ENST00000329758|ens|ENST00000332682	Homo sapiens tripartite motif-containing 49 (TRIM49), mRNA [NM_020358]	1.54315033557922	5.30439625960631	7.62041698412638	0.00294304109975365	0.39116683818246	-1.73923922733223
1	97	107	A_23_P322854	ENST00000328202		ens|ENST00000328202|gb|BC010426	Putative uncharacterized protein [Source:UniProtKB/TrEMBL;Acc:Q96FU4] [ENST00000328202]	1.54250751571853	2.75832802839335	5.02228038523904	0.00567239243222718	0.39116683818246	-1.7409244653745
1	97	207	A_32_P120791	BC040303	LOC727916	gb|BC040303|gb|XR_039955	Homo sapiens cDNA clone IMAGE:4830172. [BC040303]	1.54101062357359	5.08141877913263	5.02188501645173	0.00567411434316003	0.39116683818246	-1.74114878995328
1	157	131	A_23_P149042	NM_013328	PYCR2	ref|NM_013328|ens|ENST00000316918|ens|ENST00000316940|ens|ENST00000478402	Homo sapiens pyrroline-5-carboxylate reductase family, member 2 (PYCR2), mRNA [NM_013328]	1.53995009358977	12.2375565191898	5.01949528640073	0.00568453540855131	0.39116683818246	-1.74250518467829
1	164	65	A_24_P94916	NM_007161	LST1	ref|NM_007161|ref|NM_205839|ref|NM_205837|ref|NM_205838	Homo sapiens leukocyte specific transcript 1 (LST1), transcript variant 1, mRNA [NM_007161]	-1.53693508068002	3.17978194408023	-7.59454282704739	0.0029758345178282	0.39116683818246	-1.74331910031869
1	156	255	A_23_P41227	NM_001627	ALCAM	ref|NM_001627|ens|ENST00000491388|ens|ENST00000472644|ens|ENST00000389926	Homo sapiens activated leukocyte cell adhesion molecule (ALCAM), mRNA [NM_001627]	1.53419033439743	7.72561531983335	5.01735830597613	0.00569387366696925	0.39116683818246	-1.74371885945436
1	44	84	A_24_P940680	ENST00000497778		ens|ENST00000497778|gb|AK074179	Homo sapiens mRNA for FLJ00252 protein. [AK074179]	1.53248185443903	1.55325483510599	7.58019876244903	0.00299421596522925	0.39116683818246	-1.74559429038191
1	62	265	A_23_P337767	NM_018212	ENAH	ref|NM_018212|ref|NM_001008493|ens|ENST00000391874|ens|ENST00000497899	Homo sapiens enabled homolog (Drosophila) (ENAH), transcript variant 2, mRNA [NM_018212]	1.5323487278006	9.58319271048102	5.0120156473529	0.00571730054237142	0.39116683818246	-1.74675621990778
1	50	122	A_24_P928901	NM_001859	SLC31A1	ref|NM_001859|ens|ENST00000374212|gb|AK056926|gb|AL831843	Homo sapiens solute carrier family 31 (copper transporters), member 1 (SLC31A1), mRNA [NM_001859]	-1.53016930436381	9.7334637689422	-5.00444859491665	0.00575067850086973	0.39116683818246	-1.75106565246509
1	124	145	A_23_P422071	NM_003782	B3GALT4	ref|NM_003782|ens|ENST00000383209|ens|ENST00000415322|ens|ENST00000419471	Homo sapiens UDP-Gal:betaGlcNAc beta 1,3-galactosyltransferase, polypeptide 4 (B3GALT4), mRNA [NM_003782]	-1.52983636823373	4.51782514043884	4.99604350711225	0.0057880263241142	0.39116683818246	-1.75586264383368
1	163	153	A_23_P205959	NM_000693	ALDH1A3	ref|NM_000693|ens|ENST00000425801|ens|ENST00000346623|ens|ENST00000415812	Homo sapiens aldehyde dehydrogenase 1 family, member A3 (ALDH1A3), mRNA [NM_000693]	1.5286775807851	6.60609618513852	4.99371864716717	0.00579840790639044	0.39116683818246	-1.75719141552258
1	81	193	A_24_P6517	NM_001029884	PLEKHG1	ref|NM_001029884|ens|ENST00000367328|ens|ENST00000358517|gb|CR606130	Homo sapiens pleckstrin homology domain containing, family G (with RhoGef domain) member 1 (PLEKHG1), mRNA [NM_001029884]	-1.52637449048989	5.526729326823	-4.98615620296613	0.00583233195744819	0.39116683818246	-1.76151947816581
1	63	119	A_23_P159395	AF078165	AXIN2	gb|AF078165	Homo sapiens conductin mRNA, complete cds. [AF078165]	-1.52363662534555	6.50224711233107	-4.98590276122668	0.0058334729613008	0.39116683818246	-1.76166467799098
1	81	57	A_23_P134454	NM_001753	CAV1	ref|NM_001753|ref|NM_001172895|ref|NM_001172896|ref|NM_001172897	Homo sapiens caveolin 1, caveolae protein, 22kDa (CAV1), transcript variant 1, mRNA [NM_001753]	-1.5234500431029	7.25448434756102	-4.98507933529054	0.00583718189560023	0.39116683818246	-1.76213649697903
1	51	90	A_32_P64475	NM_152608	C1orf55	ref|NM_152608|ens|ENST00000366817|ens|ENST00000366818|ens|ENST00000272091	Homo sapiens chromosome 1 open reading frame 55 (C1orf55), mRNA [NM_152608]	-1.52085527821119	8.71473187153716	4.98387349581367	0.00584261840903356	0.39116683818246	-1.76282762569202
1	7	65	A_24_P623782	NM_001005217	FRG2	ref|NM_001005217|ref|NM_001199232|ens|ENST00000378763|ens|ENST00000443774	Homo sapiens FSHD region gene 2 (FRG2), mRNA [NM_001005217]	-1.51951344232881	5.56556661228953	4.97643180530347	0.00587630335274658	0.39116683818246	-1.76709780740139
1	4	224	A_23_P37127	NM_004496	FOXA1	ref|NM_004496|ens|ENST00000250448|gb|BC033890	Homo sapiens forkhead box A1 (FOXA1), mRNA [NM_004496]	-1.51846141780659	6.58967007353951	4.97372018163837	0.00588863519794713	0.39116683818246	-1.76865591450981
1	89	81	A_23_P140057	NM_018647	TNFRSF19	ref|NM_018647|ens|ENST00000403372|ens|ENST00000382258|gb|AK292891	Homo sapiens tumor necrosis factor receptor superfamily, member 19 (TNFRSF19), transcript variant 1, mRNA [NM_018647]	1.5176397440765	4.27310923462574	-4.97058573344068	0.00590292849170859	0.39116683818246	-1.77045839485692
1	50	88	A_24_P223384	NM_003513	HIST1H2AB	ref|NM_003513|ens|ENST00000259791|gb|BC166650|gb|AK311785	Homo sapiens histone cluster 1, H2ab (HIST1H2AB), mRNA [NM_003513]	1.51665246861618	7.2549046039884	4.96977272810756	0.00590664261619131	0.39116683818246	-1.7709261660168
1	139	26	A_23_P73809	NM_020871	LRCH2	ref|NM_020871|ens|ENST00000317135|gb|CR623574|gb|AK022128	Homo sapiens leucine-rich repeats and calponin homology (CH) domain containing 2 (LRCH2), mRNA [NM_020871]	-1.51657653733287	9.05008654293409	-4.96561226561435	0.00592569297400703	0.39116683818246	-1.77332153397053
1	35	266	A_23_P397933	NM_001879	MASP1	ref|NM_001879|ens|ENST00000337774|gb|D17525	Homo sapiens mannan-binding lectin serine peptidase 1 (C4/C2 activating component of Ra-reactive factor) (MASP1), transcript variant 1, mRNA [NM_001879]	1.51567784902972	2.72564157078358	4.96167204171432	0.00594380257736091	0.39116683818246	-1.7755925738551
1	91	163	A_32_P128409	BC014265		gb|BC014265|gb|BC060326|gb|BC073948|gb|BC061923	Homo sapiens cDNA clone IMAGE:4639114, partial cds. [BC014265]	1.51310846410866	5.01609836866475	4.96076687912641	0.00594797211329395	0.39116683818246	-1.77611462553298
1	76	144	A_23_P258321	NM_015969	MRPS17	ref|NM_015969|gb|CR590495|gb|AB049950|gb|BC037405	Homo sapiens mitochondrial ribosomal protein S17 (MRPS17), nuclear gene encoding mitochondrial protein, mRNA [NM_015969]	-1.50936782983959	8.86854981963627	-4.95767150390528	0.00596225705486979	0.39116683818246	-1.77790084127932
1	10	28	A_23_P118967	NM_005559	LAMA1	ref|NM_005559|ens|ENST00000344342|gb|X58531|gb|BC172449	Homo sapiens laminin, alpha 1 (LAMA1), mRNA [NM_005559]	1.50783671814888	2.64348287658492	7.38181300564526	0.00326399550600171	0.39116683818246	-1.77807024101139
1	81	199	A_24_P912366	NM_001109977	FAM160A1	ref|NM_001109977|ens|ENST00000340515|ens|ENST00000505231|ens|ENST00000435205	Homo sapiens family with sequence similarity 160, member A1 (FAM160A1), mRNA [NM_001109977]	1.50537838086144	3.07662012895013	-4.95633673018653	0.00596842958403392	0.39116683818246	-1.77867154426529
1	71	200	A_23_P52806	NM_012104	BACE1	ref|NM_012104|ref|NM_138972|ref|NM_138971|ref|NM_138973	Homo sapiens beta-site APP-cleaving enzyme 1 (BACE1), transcript variant a, mRNA [NM_012104]	-1.50366126991052	7.30577983986501	-4.95542591671365	0.00597264593165601	0.39116683818246	-1.77919761000206
1	153	208	A_32_P141135	AK022798		gb|AK022798	Homo sapiens cDNA FLJ12736 fis, clone NT2RP2000327. [AK022798]	1.50075014746213	5.16015598455342	4.95056813002491	0.00599519382221873	0.39116683818246	-1.78200553827761
1	89	70	A_32_P74643	NM_001627	ALCAM	ref|NM_001627|ens|ENST00000470756|ens|ENST00000389927|ens|ENST00000472644	Homo sapiens activated leukocyte cell adhesion molecule (ALCAM), mRNA [NM_001627]	1.49939053550256	5.9923270255595	4.94798497010563	0.00600722520628482	0.39116683818246	-1.78350016757086
1	74	202	A_23_P115064	NM_001878	CRABP2	ref|NM_001878|ref|NM_001199723|ens|ENST00000368221|ens|ENST00000368222	Homo sapiens cellular retinoic acid binding protein 2 (CRABP2), transcript variant 1, mRNA [NM_001878]	1.49835341036421	10.1570655947011	-4.9462156542449	0.00601548265123278	0.39116683818246	-1.78452450206463
1	47	243	A_32_P104460	NM_019007	ARMCX6	ref|NM_019007|ref|NM_001184768|ref|NM_001009584|ref|NR_033670	Homo sapiens armadillo repeat containing, X-linked 6 (ARMCX6), transcript variant 1, mRNA [NM_019007]	1.49320505930752	11.1077571385972	-4.94581813044207	0.00601733976987996	0.39116683818246	-1.78475471309481
1	6	186	A_23_P118712	ENST00000324677		ens|ENST00000324677|gb|BC011636|gb|BC008941|gb|BC068223	slingshot homolog 2 (Drosophila) [Source:HGNC Symbol;Acc:30580] [ENST00000324677]	-1.4919175091979	7.18014304324361	-4.94246174818052	0.00603304716102883	0.39116683818246	-1.78669941789945
1	63	83	A_23_P326325	NM_152730	C6orf170	ref|NM_152730|ens|ENST00000519972|ens|ENST00000464622|ens|ENST00000398197	Homo sapiens chromosome 6 open reading frame 170 (C6orf170), mRNA [NM_152730]	-1.49071935894094	7.74478997778713	4.941236910544	0.00603879141703443	0.39116683818246	-1.78740953237399
1	51	134	A_24_P364954	NM_024648	C17orf101	ref|NM_024648|ref|NM_175902|ref|NR_033265|ens|ENST00000313056	Homo sapiens chromosome 17 open reading frame 101 (C17orf101), transcript variant 1, mRNA [NM_024648]	-1.49059165201613	9.95857240990419	4.92743607178197	0.0061039681903128	0.39116683818246	-1.79542692517469
1	50	254	A_32_P23525	AK124281		gb|AK124281	Homo sapiens cDNA FLJ42287 fis, clone TLIVE2005866. [AK124281]	1.48927043603853	4.38009302982999	-4.92510585583916	0.0061150557329378	0.39116683818246	-1.79678356858267
1	82	144	A_32_P313405	NM_005559	LAMA1	ref|NM_005559|ens|ENST00000488064|ens|ENST00000492048|ens|ENST00000389658	Homo sapiens laminin, alpha 1 (LAMA1), mRNA [NM_005559]	1.48806732024354	7.13246433753635	-4.91199747242928	0.0061778774904735	0.39116683818246	-1.80443108594448
1	166	232	A_23_P75362	NM_001170820	LOC402778	ref|NM_001170820|gb|AK289574|gb|CR626060	Homo sapiens CD225 family protein FLJ76511 (LOC402778), mRNA [NM_001170820]	-1.48770232603908	4.43170206951985	4.90979425985551	0.00618851183762457	0.39116683818246	-1.80571910304673
1	76	155	A_23_P352226	NM_014994	MAPKBP1	ref|NM_014994|ref|NM_001128608|ens|ENST00000505373|ens|ENST00000512970	Homo sapiens mitogen-activated protein kinase binding protein 1 (MAPKBP1), transcript variant 1, mRNA [NM_014994]	-1.48455006792218	4.05864728191117	7.21417209858058	0.00351662891232624	0.39116683818246	-1.80704967577529
1	83	43	A_23_P200073	NM_020362	C1orf128	ref|NM_020362|ens|ENST00000246151|ens|ENST00000374524|gb|AK313005	Homo sapiens chromosome 1 open reading frame 128 (C1orf128), mRNA [NM_020362]	1.48445568657635	11.3803929981467	4.90235819194236	0.00622456553233049	0.39116683818246	-1.81007193076423
1	52	110	A_23_P72770	NM_032147	USP44	ref|NM_032147|ref|NM_001042403|ens|ENST00000258499|ens|ENST00000393091	Homo sapiens ubiquitin specific peptidase 44 (USP44), transcript variant 1, mRNA [NM_032147]	1.48323742780392	7.34071659740385	-4.8993485916287	0.00623922878149729	0.39116683818246	-1.81183612658441
1	94	72	A_23_P252721	NM_182643	DLC1	ref|NM_182643|ref|NM_006094|ref|NM_001164271|ens|ENST00000358919	Homo sapiens deleted in liver cancer 1 (DLC1), transcript variant 1, mRNA [NM_182643]	1.47885807877918	9.32105046218299	-4.89732884682804	0.0062490924180585	0.39116683818246	-1.81302088034239
1	30	57	A_24_P68783	NM_012275	IL1F5	ref|NM_012275|ref|NM_173170|ens|ENST00000393200|ens|ENST00000346807	Homo sapiens interleukin 1 family, member 5 (delta) (IL1F5), transcript variant 1, mRNA [NM_012275]	1.47477411001807	3.01058819357742	-7.17353830876898	0.00358159353676858	0.39116683818246	-1.81429649375957
1	153	85	A_24_P290163	ENST00000330588		ens|ENST00000330588|ens|ENST00000337787|ens|ENST00000517529|gb|AL834164	Homo sapiens mRNA; cDNA DKFZp547E087 (from clone DKFZp547E087). [AL834164]	1.47396358614376	8.57271406641972	-4.89290629801806	0.00627075546897026	0.39116683818246	-1.81561733277318
1	67	25	A_24_P945228	NM_207352	CYP4V2	ref|NM_207352|ens|ENST00000507209|ens|ENST00000502665|ens|ENST00000274118	Homo sapiens cytochrome P450, family 4, subfamily V, polypeptide 2 (CYP4V2), mRNA [NM_207352]	1.4735587276128	7.34719958343839	-4.88770046222371	0.00629637025884131	0.39116683818246	-1.8186776068187
1	109	182	A_24_P192586	ENST00000330899	DNAJA1	ens|ENST00000330899|gb|CR596783	DnaJ (Hsp40) homolog, subfamily A, member 1 [Source:HGNC Symbol;Acc:5229] [ENST00000330899]	-1.47331872096205	13.0703895645186	-4.87531278670981	0.00635782634363564	0.39116683818246	-1.82597700189144
1	115	242	A_24_P218265	NM_003842	TNFRSF10B	ref|NM_003842|ref|NM_147187|ref|NR_027140|ens|ENST00000276431	Homo sapiens tumor necrosis factor receptor superfamily, member 10b (TNFRSF10B), transcript variant 1, mRNA [NM_003842]	-1.47216990988355	10.8442386432424	4.87367851972812	0.00636598738741917	0.39116683818246	-1.8269418042043
1	127	216	A_23_P326474	NM_173464	L3MBTL4	ref|NM_173464|ens|ENST00000284898|ens|ENST00000400105|gb|AK026733	Homo sapiens l(3)mbt-like 4 (Drosophila) (L3MBTL4), mRNA [NM_173464]	-1.47064501580697	1.99163213095793	-7.09602986654438	0.00370982346675279	0.39116683818246	-1.82836912492477
1	166	241	A_24_P522864	NR_026880	MGC12916	ref|NR_026880|gb|BC006384	Homo sapiens hypothetical protein MGC12916 (MGC12916), non-coding RNA [NR_026880]	-1.46250976384127	5.57274595556561	4.86922996360016	0.00638826555575812	0.39116683818246	-1.82957019212113
1	43	85	A_23_P134542	NM_148900	FOXP2	ref|NM_148900|ref|NM_148898|ref|NM_014491|ref|NM_001172766	Homo sapiens forkhead box P2 (FOXP2), transcript variant 4, mRNA [NM_148900]	1.46063184416545	6.26652107874922	-4.86864611558539	0.0063911963408384	0.39116683818246	-1.8299153866374
1	28	76	A_23_P149121	NM_004675	DIRAS3	ref|NM_004675|ens|ENST00000395201|ens|ENST00000370981|gb|AK021882	Homo sapiens DIRAS family, GTP-binding RAS-like 3 (DIRAS3), mRNA [NM_004675]	-1.45993464626843	4.88178717403954	4.86486089326643	0.00641023626564032	0.39116683818246	-1.83215467737476
1	30	15	A_23_P202837	NM_053056	CCND1	ref|NM_053056|ens|ENST00000227507|gb|FV458871|gb|FV467570	Homo sapiens cyclin D1 (CCND1), mRNA [NM_053056]	1.45901545979554	9.46188291221407	4.86360883536878	0.00641654909135955	0.39116683818246	-1.83289588089283
1	94	186	A_23_P67271	NM_002741	PKN1	ref|NM_002741|ref|NM_213560|ens|ENST00000242783|ens|ENST00000342216	Homo sapiens protein kinase N1 (PKN1), transcript variant 2, mRNA [NM_002741]	-1.4563763932298	10.0882729189785	4.8405076991867	0.00653436580211138	0.39116683818246	-1.84661632673342
1	114	172	A_23_P47879	NM_003153	STAT6	ref|NM_003153|ref|NM_001178078|ref|NM_001178079|ref|NM_001178080	Homo sapiens signal transducer and activator of transcription 6, interleukin-4 induced (STAT6), transcript variant 2, mRNA [NM_003153]	1.45523398889731	9.1021422114289	-4.83436443431174	0.00656612989247535	0.39116683818246	-1.85027935104536
1	69	50	A_24_P68631	NM_175065	HIST2H2AB	ref|NM_175065|ens|ENST00000331128|gb|BC172330|gb|BC132811	Homo sapiens histone cluster 2, H2ab (HIST2H2AB), mRNA [NM_175065]	1.45313802482557	10.1813022198265	4.83125418489033	0.00658228181950664	0.39116683818246	-1.85213619572342
1	166	124	A_23_P321377	NM_152374	C1orf216	ref|NM_152374|ens|ENST00000270815|gb|CR621322|gb|AK096466	Homo sapiens chromosome 1 open reading frame 216 (C1orf216), mRNA [NM_152374]	-1.45233959777573	7.49030988581983	-4.82875121602427	0.00659531448017332	0.39116683818246	-1.85363161595074
1	136	247	A_32_P88776	AK055647		gb|AK055647	Homo sapiens cDNA FLJ31085 fis, clone IMR321000037. [AK055647]	1.44968470010477	5.12134312540916	-4.82639753451233	0.00660759790459427	0.39116683818246	-1.8550387607866
1	79	233	A_23_P325498	NM_031856	PCDHA8	ref|NM_031856|ref|NM_031497|ref|NM_031864|ref|NM_031848	Homo sapiens protocadherin alpha 8 (PCDHA8), transcript variant 2, mRNA [NM_031856]	1.44960746281237	3.94293969719281	4.82496041185442	0.00661511139493443	0.39116683818246	-1.85589837989241
1	6	89	A_24_P942493	NM_015253	WSCD1	ref|NM_015253|ens|ENST00000317744|gb|AB011095	Homo sapiens WSC domain containing 1 (WSCD1), mRNA [NM_015253]	1.44776702369408	5.35107644198686	6.94775135282996	0.00397192037852932	0.39116683818246	-1.85623331621126
1	98	196	A_23_P30972	NM_022091	ASCC3	ref|NM_022091|ref|NM_006828|ens|ENST00000324723|ens|ENST00000468245	Homo sapiens activating signal cointegrator 1 complex subunit 3 (ASCC3), transcript variant 2, mRNA [NM_022091]	1.44678422889202	8.10076990893726	4.82162285269905	0.0066325999925877	0.39116683818246	-1.8578960313206
1	47	265	A_23_P416766	NM_003787	NOL4	ref|NM_003787|ref|NM_001198547|ref|NM_001198546|ref|NM_001198548	Homo sapiens nucleolar protein 4 (NOL4), transcript variant 1, mRNA [NM_003787]	1.44626704149994	4.85373206111507	4.81277912178279	0.00667920786145137	0.39116683818246	-1.86319799591141
1	156	257	A_23_P200252	NM_032324	NTPCR	ref|NM_032324|ens|ENST00000479125|ens|ENST00000487953|ens|ENST00000494689	Homo sapiens nucleoside-triphosphatase, cancer-related (NTPCR), mRNA [NM_032324]	1.44507473128569	10.3378597161148	4.81097470183414	0.0066887653541695	0.39116683818246	-1.86428132358606
1	126	53	A_23_P366726	NM_201520	SLC25A35	ref|NM_201520|ens|ENST00000380067|ens|ENST00000396278|ens|ENST00000312524	Homo sapiens solute carrier family 25, member 35 (SLC25A35), mRNA [NM_201520]	1.44255793622213	7.10300084247742	4.81058681327728	0.00669082201714518	0.39116683818246	-1.86451427053815
1	40	130	A_24_P20506	NM_001014809	CRMP1	ref|NM_001014809|ref|NM_001313|ens|ENST00000506216|ens|ENST00000511535	Homo sapiens collapsin response mediator protein 1 (CRMP1), transcript variant 1, mRNA [NM_001014809]	1.44242297589111	6.68431842735093	6.87976331379446	0.00409999939932688	0.39116683818246	-1.8694386222768
1	24	228	A_23_P312008	ENST00000465534		ens|ENST00000465534|gb|AB240569|gb|AB240570|gb|AK300621	Homo sapiens DAF mRNA for decay-accelerating factor splicing variant 4, complete cds. [AB240569]	-1.44016273097261	4.51747496841348	6.8723723827784	0.00411423857048656	0.39116683818246	-1.87089087569322
1	27	62	A_23_P91390	NM_000361	THBD	ref|NM_000361|ens|ENST00000377103|gb|M16552|gb|AK123557	Homo sapiens thrombomodulin (THBD), mRNA [NM_000361]	-1.43965784590283	4.69742087097153	-4.79389831775487	0.00678002615691492	0.39116683818246	-1.87455958128893
1	33	36	A_23_P117104	NM_001651	AQP5	ref|NM_001651|ens|ENST00000293599|gb|BC032946|gb|CR625526	Homo sapiens aquaporin 5 (AQP5), mRNA [NM_001651]	1.43793254449399	3.13933826457862	6.85072330703721	0.00415631187696145	0.39116683818246	-1.87516381911336
1	68	244	A_23_P203773	NM_080654	CCDC34	ref|NM_080654|ens|ENST00000317945|gb|CR600953|gb|BC008496	Homo sapiens coiled-coil domain containing 34 (CCDC34), transcript variant 2, mRNA [NM_080654]	-1.43734301831974	5.5234879260074	-4.79211218598989	0.00678965722721287	0.39116683818246	-1.87563737715387
1	143	125	A_23_P43164	NM_015170	SULF1	ref|NM_015170|ref|NM_001128205|ref|NM_001128206|ref|NM_001128204	Homo sapiens sulfatase 1 (SULF1), transcript variant 3, mRNA [NM_015170]	1.4361710780762	8.60967208008711	-4.79049048419883	0.00679841579777867	0.39116683818246	-1.87661639969558
1	88	103	A_24_P16556	NM_148900	FOXP2	ref|NM_148900|ref|NM_001172767|ref|NM_148899|ref|NM_148898	Homo sapiens forkhead box P2 (FOXP2), transcript variant 4, mRNA [NM_148900]	1.43506357426329	3.76173643597965	-4.78789287157777	0.00681247320063884	0.39116683818246	-1.87818546877557
1	89	52	A_32_P9048	ENST00000437232		ens|ENST00000437232|ref|XR_109013|ref|XR_111052|ref|XR_114342	PREDICTED: Homo sapiens hypothetical LOC100507347 (LOC100507347), partial miscRNA [XR_109013]	1.43455456777906	6.57882063040984	4.78753669529638	0.00681440340663577	0.39116683818246	-1.87840069979432
1	158	133	A_23_P123108	ENST00000493453		ens|ENST00000493453|ens|ENST00000394565|gb|AF026245	A kinase (PRKA) anchor protein (yotiao) 9 [Source:HGNC Symbol;Acc:379] [ENST00000394565]	1.42860946026187	2.62632075083456	-6.82295211327697	0.00421109040489231	0.39116683818246	-1.88068707079045
1	29	2	A_32_P61308	CR603803		gb|CR603803	full-length cDNA clone CS0DI004YI20 of Placenta Cot 25-normalized of Homo sapiens (human). [CR603803]	-1.42649914655563	3.5041201002128	6.76473507741969	0.00432894618252858	0.39116683818246	-1.89242065601736
1	137	159	A_24_P166254	AK001108		gb|AK001108|gb|AK022270	Homo sapiens cDNA FLJ10246 fis, clone HEMBB1000673. [AK001108]	-1.42302480048185	6.20138432918337	4.76347203307252	0.00694633887847339	0.39116683818246	-1.89299031460831
1	27	58	A_24_P186274	NM_001007563	IGFBPL1	ref|NM_001007563|ens|ENST00000377694|gb|AB463783|gb|BC146371	Homo sapiens insulin-like growth factor binding protein-like 1 (IGFBPL1), mRNA [NM_001007563]	1.42291779862972	4.64582556161675	-4.76231873895034	0.00695273794635442	0.39116683818246	-1.89369188792111
1	158	253	A_32_P85273	NM_181077	GOLGA8A	ref|NM_181077|ref|NM_001023567|ref|NR_024074|ref|NR_027411	Homo sapiens golgin A8 family, member A (GOLGA8A), transcript variant 1, mRNA [NM_181077]	-1.42280831839287	6.29191912096663	4.75839626451053	0.00697455448891382	0.39116683818246	-1.89607963807832
1	66	219	A_23_P126658	NM_001012276	PRAMEF8	ref|NM_001012276|ens|ENST00000357367|ens|ENST00000361079|ref|XR_108378	Homo sapiens PRAME family member 8 (PRAMEF8), mRNA [NM_001012276]	1.42265200419331	3.41576101284274	6.72941341010578	0.00440250724028171	0.39116683818246	-1.89964364954131
1	5	84	A_24_P68203	BC015216	LOC729234	gb|BC015216	Homo sapiens, clone IMAGE:3849975, mRNA, partial cds. [BC015216]	1.41889206331082	4.94986725468063	4.74579474480007	0.00704519741909545	0.39116683818246	-1.90376765979963
1	151	125	A_23_P346431	NM_152394	FAM194A	ref|NM_152394|ens|ENST00000313811|ens|ENST00000295910|ens|ENST00000491716	Homo sapiens family with sequence similarity 194, member A (FAM194A), mRNA [NM_152394]	-1.41620853884272	3.68091430901183	-4.7453176157103	0.00704788886881967	0.39116683818246	-1.90405926098408
1	13	129	A_24_P74731	NM_021120	DLG3	ref|NM_021120|ref|NM_020730|ref|NM_001166278|ens|ENST00000461646	Homo sapiens discs, large homolog 3 (Drosophila) (DLG3), transcript variant 1, mRNA [NM_021120]	1.4150383925075	9.67234160616241	-4.74411229473307	0.0070546934531864	0.39116683818246	-1.90479606860555
1	36	236	A_23_P75310	NM_021226	ARHGAP22	ref|NM_021226|ens|ENST00000374167|ens|ENST00000417247|ens|ENST00000422092	Homo sapiens Rho GTPase activating protein 22 (ARHGAP22), mRNA [NM_021226]	1.40893397460914	8.94225059505624	4.74387149248899	0.00705605382919031	0.39116683818246	-1.90494329855397
1	115	257	A_24_P932981	NM_001300	KLF6	ref|NM_001300|ref|NM_001160125|ref|NM_001160124|ref|NR_027653	Homo sapiens Kruppel-like factor 6 (KLF6), transcript variant A, mRNA [NM_001300]	1.40887426473084	2.91586382098663	-4.74333461213569	0.00705908797929319	0.39116683818246	-1.90527158914953
1	89	248	A_24_P343529	NM_206948	TRPM3	ref|NM_206948|ref|NM_001007470|gb|BC134414|gb|BC121821	Homo sapiens transient receptor potential cation channel, subfamily M, member 3 (TRPM3), transcript variant 7, mRNA [NM_206948]	-1.40737824362932	2.29431490364536	6.70066551284497	0.00446355822467197	0.39116683818246	-1.90558119671235
1	70	215	A_23_P171143	NM_003270	TSPAN6	ref|NM_003270|ens|ENST00000373020|gb|CR604634|gb|CR598712	Homo sapiens tetraspanin 6 (TSPAN6), mRNA [NM_003270]	-1.4058902606937	12.512946148164	-4.73524886819326	0.00710497266060606	0.39116683818246	-1.9102215667773
1	147	82	A_23_P392575	NM_080671	KCNE4	ref|NM_080671|ens|ENST00000281830|gb|AY065987|gb|BC014429	Homo sapiens potassium voltage-gated channel, Isk-related family, member 4 (KCNE4), mRNA [NM_080671]	1.40486936017516	3.19412680716142	-6.67426780308453	0.00452057219747259	0.39116683818246	-1.91108036815202
1	77	12	A_24_P606538	NR_028361	GGNBP1	ref|NR_028361|ens|ENST00000374458|ens|ENST00000432722|gb|AY383626	Homo sapiens gametogenetin binding protein 1 (GGNBP1), non-coding RNA [NR_028361]	-1.40484488486591	2.09159861750661	6.65959867737196	0.00455265634139727	0.39116683818246	-1.91415587254375
1	42	176	A_23_P103232	NM_017823	DUSP23	ref|NM_017823|ens|ENST00000368107|ens|ENST00000368109|ens|ENST00000368108	Homo sapiens dual specificity phosphatase 23 (DUSP23), mRNA [NM_017823]	1.40357219311989	6.23045056037257	4.72378742261415	0.00717062397002647	0.39116683818246	-1.9172565187762
1	4	203	A_24_P923113	NM_014547	TMOD3	ref|NM_014547|ens|ENST00000308580|gb|AK025704|gb|CR621610	Homo sapiens tropomodulin 3 (ubiquitous) (TMOD3), mRNA [NM_014547]	1.40199330970657	8.9161044592683	-4.71777106347825	0.00720537489907898	0.39116683818246	-1.9209579789624
1	156	238	A_32_P50223	NR_026557	PLK5P	ref|NR_026557|gb|AK122648|gb|AK054808	Homo sapiens polo-like kinase 5, pseudogene (PLK5P), non-coding RNA [NR_026557]	1.39943111980664	4.71493836791454	4.711365051409	0.00724259723421884	0.39116683818246	-1.92490573503137
1	87	82	A_23_P433855	NM_005613	RGS4	ref|NM_005613|ref|NM_001113381|ref|NM_001102445|ref|NM_001113380	Homo sapiens regulator of G-protein signaling 4 (RGS4), transcript variant 2, mRNA [NM_005613]	-1.39861790264786	5.3540479693332	6.60507831451561	0.00467447821087382	0.39116683818246	-1.92571093029075
1	148	129	A_23_P207113	NM_004112	FGF11	ref|NM_004112|ens|ENST00000293829|gb|Z70275|gb|U66199	Homo sapiens fibroblast growth factor 11 (FGF11), mRNA [NM_004112]	1.39794961202194	5.54004497626743	4.70632637600445	0.00727203560454613	0.39116683818246	-1.92801562582459
1	110	1	A_23_P212756	NM_001004057	GRK4	ref|NM_001004057|ref|NM_182982|ref|NM_001004056|ens|ENST00000505271	Homo sapiens G protein-coupled receptor kinase 4 (GRK4), transcript variant 3, mRNA [NM_001004057]	1.39684917885609	6.2882106107946	-4.70624373704998	0.00727251960766873	0.39116683818246	-1.92806666593867
1	13	107	A_23_P211572	NM_145733	SEPT3	ref|NM_145733|ens|ENST00000291236|ens|ENST00000396426|ens|ENST00000328414	Homo sapiens septin 3 (SEPT3), transcript variant A, mRNA [NM_145733]	1.39243951661961	6.46176987367267	4.70221924438754	0.00729613691273191	0.39116683818246	-1.93055367308498
1	121	107	A_32_P179370	AK126075	FLJ44087	gb|AK126075	Homo sapiens cDNA FLJ44087 fis, clone TESTI4041143. [AK126075]	1.39157321097126	1.67117462671256	6.56579848750283	0.0047648308034517	0.39116683818246	-1.93415908053836
1	88	47	A_32_P90859	NM_012274	CXorf27	ref|NM_012274|ens|ENST00000341016|gb|AF049615|gb|BC104428	Homo sapiens chromosome X open reading frame 27 (CXorf27), mRNA [NM_012274]	1.3908970500585	1.32151460921462	-6.56152452295569	0.00477479571113075	0.39116683818246	-1.93508460779114
1	3	34	A_23_P206022	NM_001004439	ITGA11	ref|NM_001004439|ens|ENST00000423218|ens|ENST00000315757|gb|AF109681	Homo sapiens integrin, alpha 11 (ITGA11), mRNA [NM_001004439]	1.38544776916812	4.16288580170798	-4.69448864788197	0.0073417598323946	0.39116683818246	-1.93533846533235
1	40	7	A_23_P136317	NM_018254	RCOR3	ref|NM_018254|ref|NM_001136223|ref|NM_001136224|ens|ENST00000486666	Homo sapiens REST corepressor 3 (RCOR3), transcript variant 4, mRNA [NM_018254]	-1.38517596784365	8.38022338009209	4.69151561881847	0.00735939586575054	0.39116683818246	-1.93718123916661
1	117	253	A_23_P365412	NM_181644	MFSD4	ref|NM_181644|ens|ENST00000367147|ens|ENST00000478555|ens|ENST00000489709	Homo sapiens major facilitator superfamily domain containing 4 (MFSD4), mRNA [NM_181644]	-1.38359808676308	4.64574004396638	4.68894614045646	0.00737467868419494	0.39116683818246	-1.93877506309889
1	122	201	A_23_P202448	NM_199168	CXCL12	ref|NM_199168|ref|NM_001178134|ens|ENST00000343575|gb|CR615181	Homo sapiens chemokine (C-X-C motif) ligand 12 (CXCL12), transcript variant 1, mRNA [NM_199168]	1.37572752937291	4.92292470378475	4.6855462759938	0.00739495861912805	0.39116683818246	-1.9408856551678
1	82	191	A_23_P217178	NM_005462	MAGEC1	ref|NM_005462|ens|ENST00000285879|gb|AF056334|gb|BC025969	Homo sapiens melanoma antigen family C, 1 (MAGEC1), mRNA [NM_005462]	1.3757082033481	6.29836365679044	4.6833005025632	0.00740839090835485	0.39116683818246	-1.94228085715702
1	70	196	A_32_P52153	XR_110411	LOC100507177	ref|XR_110411|ref|XR_111073|ref|XR_114374|ens|ENST00000447119	PREDICTED: Homo sapiens hypothetical LOC100507177 (LOC100507177), partial miscRNA [XR_110411]	-1.37290542592803	4.741729125373	4.68230966672336	0.00741432647251508	0.39116683818246	-1.94289668758391
1	107	85	A_23_P18539	NM_007351	MMRN1	ref|NM_007351|ens|ENST00000506328|ens|ENST00000264790|ens|ENST00000394981	Homo sapiens multimerin 1 (MMRN1), mRNA [NM_007351]	1.37203718621624	2.56767339380847	-6.51671962645285	0.00488087618693195	0.39116683818246	-1.94486235922413
1	74	126	A_23_P254831	NM_002364	MAGEB2	ref|NM_002364|ens|ENST00000378988|gb|CR590008|gb|CR618278	Homo sapiens melanoma antigen family B, 2 (MAGEB2), mRNA [NM_002364]	1.36817642101237	6.72046160618641	4.6780029391929	0.00744019163888987	0.39116683818246	-1.94557533177134
1	37	162	A_23_P122216	NM_002317	LOX	ref|NM_002317|ref|NM_001178102|ens|ENST00000395480|ens|ENST00000503759	Homo sapiens lysyl oxidase (LOX), transcript variant 1, mRNA [NM_002317]	-1.36734081514094	6.92253764903147	4.67727773443651	0.00744455760427293	0.39116683818246	-1.94602668958018
1	10	233	A_24_P354689	NM_004598	SPOCK1	ref|NM_004598|ens|ENST00000394945|gb|CR606032|gb|AF231124	Homo sapiens sparc/osteonectin, cwcv and kazal-like domains proteoglycan (testican) 1 (SPOCK1), mRNA [NM_004598]	1.36616400034196	4.60306973334385	4.6724229530555	0.00747386362872306	0.39116683818246	-1.94905050019667
1	31	232	A_23_P39955	NM_001615	ACTG2	ref|NM_001615|ref|NM_001199893|ens|ENST00000438902|ens|ENST00000409624	Homo sapiens actin, gamma 2, smooth muscle, enteric (ACTG2), transcript variant 1, mRNA [NM_001615]	-1.36537594668792	2.22212751938609	-6.49082049609368	0.00494356676824563	0.39116683818246	-1.9505775690173
1	157	71	A_23_P134454	NM_001753	CAV1	ref|NM_001753|ref|NM_001172895|ref|NM_001172896|ref|NM_001172897	Homo sapiens caveolin 1, caveolae protein, 22kDa (CAV1), transcript variant 1, mRNA [NM_001753]	1.36163002260712	7.4439574141638	-4.66691941426227	0.00750725215299113	0.39116683818246	-1.95248314918473
1	130	182	A_23_P23869	NM_033343	LHX4	ref|NM_033343|ens|ENST00000263726|gb|AB055703|gb|AB037683	Homo sapiens LIM homeobox 4 (LHX4), mRNA [NM_033343]	-1.35749982363679	5.94374828327368	4.66464525347652	0.0075211007147359	0.39116683818246	-1.95390305915245
1	132	189	A_23_P74112	NM_170743	IL28RA	ref|NM_170743|ref|NM_173064|ref|NM_173065|ens|ENST00000327535	Homo sapiens interleukin 28 receptor, alpha (interferon, lambda receptor) (IL28RA), transcript variant 1, mRNA [NM_170743]	1.35571424947172	8.21836031187667	4.6593822267736	0.00755326684401532	0.39116683818246	-1.95719243516705
1	150	126	A_24_P93633	ENST00000380424		ens|ENST00000380424|gb|AK000627|tc|NP181511	DENN/MADD domain containing 4C [Source:HGNC Symbol;Acc:26079] [ENST00000380424]	1.3552118802627	4.28712663771433	-6.45673539189537	0.00502764453792575	0.39116683818246	-1.95817075360687
1	26	6	A_32_P67623	NM_017848	FAM120C	ref|NM_017848|ens|ENST00000375180|gb|AK125664	Homo sapiens family with sequence similarity 120C (FAM120C), transcript variant 1, mRNA [NM_017848]	-1.35431273812776	8.43189404645222	-4.65704159629029	0.00756762470453872	0.39116683818246	-1.95865681211196
1	108	201	A_24_P64401	NR_026827	LOC84856	ref|NR_026827|ens|ENST00000374538|ens|ENST00000429940|ens|ENST00000332123	Homo sapiens hypothetical LOC84856 (LOC84856), non-coding RNA [NR_026827]	1.35426165711659	8.42935027852401	4.6509726960308	0.0076050040339411	0.39116683818246	-1.96245799683916
1	5	225	A_23_P79591	NM_000384	APOB	ref|NM_000384|ens|ENST00000233242|gb|M36676|gb|X04714	Homo sapiens apolipoprotein B (including Ag(x) antigen) (APOB), mRNA [NM_000384]	-1.35339683884437	1.83872856372919	6.43171124968218	0.00509053406661505	0.39116683818246	-1.96379774207973
1	59	188	A_23_P201711	NM_014624	S100A6	ref|NM_014624|ens|ENST00000462776|ens|ENST00000368719|ens|ENST00000368720	Homo sapiens S100 calcium binding protein A6 (S100A6), mRNA [NM_014624]	1.35307419538498	2.56613625486506	6.43109907448768	0.00509208507940001	0.39116683818246	-1.96393595662228
1	56	84	A_24_P595717	NM_199280	FAM179A	ref|NM_199280|ens|ENST00000475900|ens|ENST00000379558|ens|ENST00000465300	Homo sapiens family with sequence similarity 179, member A (FAM179A), mRNA [NM_199280]	-1.35088911773577	3.59017264038263	-4.64576384634045	0.00763726151683183	0.39116683818246	-1.96572542745737
1	18	84	A_24_P122337	NM_080737	SYTL4	ref|NM_080737|ref|NM_001129896|ref|NM_001174068|ens|ENST00000455616	Homo sapiens synaptotagmin-like 4 (SYTL4), transcript variant 1, mRNA [NM_080737]	1.34851118663945	7.48121508952589	-4.6450140526831	0.00764191825105831	0.39116683818246	-1.9661961365889
1	12	254	A_23_P132760	NM_007117	TRH	ref|NM_007117|ens|ENST00000302649|ens|ENST00000507066	Homo sapiens thyrotropin-releasing hormone (TRH), mRNA [NM_007117]	1.34523338159749	3.05224296774	-6.41971670708613	0.00512103351818203	0.39116683818246	-1.96651071218357
1	167	137	A_23_P170301	NM_001910	CTSE	ref|NM_001910|ens|ENST00000361052|ens|ENST00000358184|gb|AK292057	Homo sapiens cathepsin E (CTSE), transcript variant 1, mRNA [NM_001910]	1.34312946830462	3.90243237531072	4.6428813204296	0.0076551824718122	0.39116683818246	-1.96753555029531
1	104	131	A_32_P197561	NM_024007	EBF1	ref|NM_024007|ens|ENST00000313708|ens|ENST00000518836|ens|ENST00000519739	Homo sapiens early B-cell factor 1 (EBF1), mRNA [NM_024007]	-1.34164734557086	6.71950556428987	-6.40797581871721	0.00515111377644227	0.39116683818246	-1.96917631776943
1	26	9	A_23_P346384	NM_176792	MRPL43	ref|NM_176792|ens|ENST00000318325|gb|AK095556|gb|BC041165	Homo sapiens mitochondrial ribosomal protein L43 (MRPL43), nuclear gene encoding mitochondrial protein, transcript variant 2, mRNA [NM_176792]	1.34080963079556	5.3880673943723	4.63869809100144	0.00768127912401996	0.39116683818246	-1.97016495339976
1	102	209	A_24_P192627	NM_004529	MLLT3	ref|NM_004529|ens|ENST00000380323|gb|BX649194|gb|L13744	Homo sapiens myeloid/lymphoid or mixed-lineage leukemia (trithorax homolog, Drosophila); translocated to, 3 (MLLT3), mRNA [NM_004529]	1.3385097584216	7.78940251468074	-4.63805543772816	0.00768529762600443	0.39116683818246	-1.97056915929306
1	77	57	A_23_P164650	NM_000041	APOE	ref|NM_000041|ens|ENST00000252486|gb|AK314898|gb|AB463414	Homo sapiens apolipoprotein E (APOE), mRNA [NM_000041]	1.33794580475016	8.94330491230045	-4.63262629790338	0.00771934598580973	0.39116683818246	-1.97398666940092
1	33	229	A_23_P122216	NM_002317	LOX	ref|NM_002317|ref|NM_001178102|ens|ENST00000395480|ens|ENST00000503759	Homo sapiens lysyl oxidase (LOX), transcript variant 1, mRNA [NM_002317]	-1.33677245712283	6.72447563767805	4.62520593492562	0.00776617288488447	0.39116683818246	-1.97866564249879
1	116	237	A_23_P146347	NM_017645	HAUS6	ref|NM_017645|ens|ENST00000428731|ens|ENST00000380502|gb|AK056458	Homo sapiens HAUS augmin-like complex, subunit 6 (HAUS6), mRNA [NM_017645]	1.33557970033818	11.1513565745515	-4.62361793685413	0.00777623795398424	0.39116683818246	-1.97966817541297
1	93	212	A_24_P313397	ENST00000219169	NUTF2	ens|ENST00000219169|gb|CR621534|gb|CR621108|gb|CR610795	nuclear transport factor 2 [Source:HGNC Symbol;Acc:13722] [ENST00000219169]	-1.33113636027843	9.57011883951169	-4.62114915940509	0.0077919164261083	0.39116683818246	-1.98122760679252
1	15	154	A_23_P56404	NM_001426	EN1	ref|NM_001426|ens|ENST00000295206	Homo sapiens engrailed homeobox 1 (EN1), mRNA [NM_001426]	1.32961164883833	8.51017601542412	4.61671837794584	0.00782014942367395	0.39116683818246	-1.9840289442712
1	94	155	A_23_P202448	NM_199168	CXCL12	ref|NM_199168|ref|NM_001178134|ens|ENST00000343575|gb|CR615181	Homo sapiens chemokine (C-X-C motif) ligand 12 (CXCL12), transcript variant 1, mRNA [NM_199168]	1.32789142013703	5.0631569333556	6.33949969014497	0.00533110762351741	0.39116683818246	-1.98492244329464
1	66	190	A_32_P144187	ENST00000518260		ens|ENST00000518260|gb|BU852331	AGENCOURT_10402005 NIH_MGC_82 Homo sapiens cDNA clone IMAGE:6617860 5', mRNA sequence [BU852331]	1.32632785001772	2.75576645957179	4.61506398622416	0.00783072242235502	0.39116683818246	-1.98507577594602
1	157	52	A_23_P143047	NM_080653	ATP6V1E2	ref|NM_080653|ens|ENST00000522587|ens|ENST00000306448|gb|CR601460	Homo sapiens ATPase, H+ transporting, lysosomal 31kDa, V1 subunit E2 (ATP6V1E2), mRNA [NM_080653]	-1.32503951052294	7.85355394411015	4.61082805217771	0.00785787132300972	0.39116683818246	-1.98775821456872
1	13	222	A_32_P87013	NM_000584	IL8	ref|NM_000584|ens|ENST00000307407|gb|Y00787|gb|CR601533	Homo sapiens interleukin 8 (IL8), mRNA [NM_000584]	1.32411940593755	1.55492533028947	6.31888730232869	0.0053868522118191	0.39116683818246	-1.989729844482
1	91	190	A_32_P170879	BX091993		gb|BX091993	BX091993 Soares fetal liver spleen 1NFLS Homo sapiens cDNA clone IMAGp998O11115 ; IMAGE:122338, mRNA sequence [BX091993]	1.31883008539375	3.02528304056231	4.60318740152886	0.00790712536608242	0.39116683818246	-1.99260440683429
1	76	96	A_23_P136978	NM_014467	SRPX2	ref|NM_014467|ens|ENST00000373004|gb|AK075462|gb|AF060567	Homo sapiens sushi-repeat-containing protein, X-linked 2 (SRPX2), mRNA [NM_014467]	1.31702569614191	5.32250151317797	-4.59789553129661	0.00794145373676099	0.39116683818246	-1.99596665898123
1	14	127	A_24_P912204	NM_177401	MIDN	ref|NM_177401|ens|ENST00000395622|ens|ENST00000300952|gb|BC094778	Homo sapiens midnolin (MIDN), mRNA [NM_177401]	1.31565118349616	2.62053441194413	-6.28673776584561	0.00547528831465818	0.39116683818246	-1.99729141696802
1	158	121	A_23_P134454	NM_001753	CAV1	ref|NM_001753|ref|NM_001172895|ref|NM_001172896|ref|NM_001172897	Homo sapiens caveolin 1, caveolae protein, 22kDa (CAV1), transcript variant 1, mRNA [NM_001753]	-1.31511672231073	7.65442997238619	-4.5945510187723	0.00796324101844588	0.39116683818246	-1.99809408875248
1	20	234	A_23_P314145	NM_005715	UST	ref|NM_005715|ens|ENST00000367463|gb|AB020316|gb|AJ420554	Homo sapiens uronyl-2-sulfotransferase (UST), mRNA [NM_005715]	-1.31504252828579	8.69513157892584	-4.59389930891686	0.00796749474783192	0.39116683818246	-1.99850885999434
1	132	59	A_23_P23457	NM_001024215	FBLIM1	ref|NM_001024215|ens|ENST00000441801|gb|AB463637|gb|DQ891730	Homo sapiens filamin binding LIM protein 1 (FBLIM1), transcript variant 2, mRNA [NM_001024215]	-1.31244254045483	8.04502213907592	-4.59267742926177	0.00797547727744532	0.39116683818246	-1.99928670224329
1	55	78	A_23_P122216	NM_002317	LOX	ref|NM_002317|ref|NM_001178102|ens|ENST00000395480|ens|ENST00000503759	Homo sapiens lysyl oxidase (LOX), transcript variant 1, mRNA [NM_002317]	-1.31189977520421	6.83043979035336	4.59267396148317	0.00797549994594574	0.39116683818246	-1.99928891017468
1	58	136	A_23_P205567	NM_006255	PRKCH	ref|NM_006255|ens|ENST00000332981|gb|AK093241|gb|AX748008	Homo sapiens protein kinase C, eta (PRKCH), mRNA [NM_006255]	1.31097787591757	8.33981539272541	-4.58883538159761	0.00800063938865073	0.39116683818246	-2.00173418566961
1	5	190	A_23_P117782	NM_018357	LARP6	ref|NM_018357|ens|ENST00000299213|gb|AK130092|gb|AF443828	Homo sapiens La ribonucleoprotein domain family, member 6 (LARP6), transcript variant 1, mRNA [NM_018357]	1.30219166079161	11.0391789078224	4.58775881146107	0.0080077069235582	0.39116683818246	-2.00242043948339
1	81	227	A_23_P85598	NM_020247	ADCK3	ref|NM_020247|ens|ENST00000478406|ens|ENST00000366777|ens|ENST00000366778	Homo sapiens aarF domain containing kinase 3 (ADCK3), nuclear gene encoding mitochondrial protein, mRNA [NM_020247]	-1.29988530146284	11.2043640035116	4.58639776816166	0.0080166526150459	0.39116683818246	-2.00328831181276
1	91	229	A_23_P145995	NM_005302	GPR37	ref|NM_005302|ens|ENST00000303921|gb|AF502281|gb|AF017262	Homo sapiens G protein-coupled receptor 37 (endothelin receptor type B-like) (GPR37), mRNA [NM_005302]	1.29670855375866	5.78892134795169	6.2585787023999	0.00555427113152392	0.39116683818246	-2.0039785308868
1	3	82	A_23_P202837	NM_053056	CCND1	ref|NM_053056|ens|ENST00000227507|gb|FV458871|gb|FV467570	Homo sapiens cyclin D1 (CCND1), mRNA [NM_053056]	1.29564410486291	9.86146031315318	4.5844238350543	0.00802964775602259	0.39116683818246	-2.00454755571633
1	78	127	A_24_P339024	ENST00000437534		ens|ENST00000437534|gb|AK094322|gb|AK293790|gb|AK293685	creatine kinase, mitochondrial 1B [Source:HGNC Symbol;Acc:1995] [ENST00000437534]	-1.2940242897637	6.81721211187593	6.24533426071725	0.00559192168798006	0.39116683818246	-2.00714466490672
1	164	163	A_23_P311875	NM_006725	CD6	ref|NM_006725|ens|ENST00000313421|ens|ENST00000344028|ens|ENST00000352009	Homo sapiens CD6 molecule (CD6), mRNA [NM_006725]	-1.29334103910172	3.39791516484718	6.23453443148602	0.00562286356096219	0.39116683818246	-2.00973636327924
1	151	4	A_32_P93841	BG682198		gb|BG682198	602629505F1 NCI_CGAP_Skn4 Homo sapiens cDNA clone IMAGE:4754377 5', mRNA sequence [BG682198]	1.29254609473147	5.33527829066053	-4.57569947068774	0.00808738439044137	0.39116683818246	-2.01012110755476
1	72	159	A_32_P92789	ENST00000451220		ens|ENST00000451220|ens|ENST00000430122|ens|ENST00000443234|ref|XR_110203	PREDICTED: Homo sapiens hypothetical LOC728012 (LOC728012), partial miscRNA [XR_110203]	1.29203151501686	3.22456960128267	4.57200838116862	0.00811196003036124	0.39116683818246	-2.01248307009824
1	91	212	A_24_P659393	XR_112129	LOC100508124	ref|XR_112129|ref|XR_109654|ref|XR_115351|ens|ENST00000442440	PREDICTED: Homo sapiens hypothetical LOC100508124 (LOC100508124), partial miscRNA [XR_112129]	-1.28769690994954	4.12157786493683	4.57177288662801	0.00811353098738703	0.39116683818246	-2.01263384429327
1	160	23	A_23_P71699	NM_006914	RORB	ref|NM_006914|ens|ENST00000376896|ens|ENST00000396204|gb|AK313431	Homo sapiens RAR-related orphan receptor B (RORB), mRNA [NM_006914]	-1.28509113548905	2.13042145331901	6.20182235989187	0.00571792400781213	0.39116683818246	-2.01764144835192
1	43	1	A_23_P134454	NM_001753	CAV1	ref|NM_001753|ref|NM_001172895|ref|NM_001172896|ref|NM_001172897	Homo sapiens caveolin 1, caveolae protein, 22kDa (CAV1), transcript variant 1, mRNA [NM_001753]	1.2839407678049	7.27481828564269	-4.5628494586325	0.0081733255620979	0.39116683818246	-2.01835401780173
1	73	56	A_24_P331918	NM_001848	COL6A1	ref|NM_001848|ens|ENST00000361866|gb|BC032821|gb|X15879	Homo sapiens collagen, type VI, alpha 1 (COL6A1), mRNA [NM_001848]	-1.27824105626472	6.84417420660136	4.56003666701461	0.0081922821596636	0.39116683818246	-2.02015992546717
1	57	194	A_23_P202388	NM_001034954	SORBS1	ref|NM_001034954|ref|NM_001034955|ref|NM_001034956|ref|NM_015385	Homo sapiens sorbin and SH3 domain containing 1 (SORBS1), transcript variant 3, mRNA [NM_001034954]	1.27547211462934	3.66161798344607	6.18799410607353	0.0057587232865153	0.39116683818246	-2.02100817451823
1	60	42	A_23_P382775	NM_014417	BBC3	ref|NM_014417|ref|NM_001127240|ref|NM_001127241|ref|NM_001127242	Homo sapiens BCL2 binding component 3 (BBC3), transcript variant 4, mRNA [NM_014417]	1.27511022666035	10.1571542600202	4.55830930804624	0.00820394947056141	0.39116683818246	-2.0212696209717
1	80	241	A_24_P32692	NM_017662	TRPM6	ref|NM_017662|ref|NM_001177311|ref|NM_001177310|ens|ENST00000312449	Homo sapiens transient receptor potential cation channel, subfamily M, member 6 (TRPM6), transcript variant a, mRNA [NM_017662]	-1.27265120521542	2.35637399515727	-6.18587836665877	0.00576499826029735	0.39116683818246	-2.02152460816223
1	98	71	A_23_P47110	XM_003119186	LOC100505593	ref|XM_003119186|ref|XM_003119503|ref|XM_003120706|gb|AF118080	PREDICTED: Homo sapiens hypothetical protein LOC100505593 (LOC100505593), mRNA [XM_003119186]	-1.27193359965051	2.15887819434474	-6.18571751468537	0.00576547567951123	0.39116683818246	-2.02156388509807
1	54	153	A_32_P34696	BX101288		gb|BX101288	BX101288 Soares_parathyroid_tumor_NbHPA Homo sapiens cDNA clone IMAGp998N074186, mRNA sequence [BX101288]	1.26860626789723	3.32049927389554	-6.18452163082238	0.00576902671909034	0.39116683818246	-2.02185596044098
1	15	195	A_23_P216693	NM_004529	MLLT3	ref|NM_004529|ens|ENST00000429426|ens|ENST00000355930|ens|ENST00000380321	Homo sapiens myeloid/lymphoid or mixed-lineage leukemia (trithorax homolog, Drosophila); translocated to, 3 (MLLT3), mRNA [NM_004529]	-1.26773656123365	10.0596117343744	-4.55564229991796	0.00822200238519407	0.39116683818246	-2.02298397436607
1	52	35	A_24_P16124	NR_001590	IFITM4P	ref|NR_001590	Homo sapiens interferon induced transmembrane protein 4 pseudogene (IFITM4P), non-coding RNA [NR_001590]	1.26647693666715	8.95973670201002	-4.5547207867321	0.00822825106049275	0.39116683818246	-2.02357660705674
1	52	34	A_24_P926150	BQ695043		gb|BQ695043	1001186 Human Fat Cell 5'-Stretch Plus cDNA Library Homo sapiens cDNA 5', mRNA sequence [BQ695043]	-1.26478888617418	5.06860603582127	4.55455890890054	0.00822934931835305	0.39116683818246	-2.02368072707487
1	166	164	A_24_P47988	NM_025165	ELL3	ref|NM_025165|ens|ENST00000497465|ens|ENST00000417761|ens|ENST00000467869	Homo sapiens elongation factor RNA polymerase II-like 3 (ELL3), mRNA [NM_025165]	1.25931837407365	7.89322568392062	4.55425894603117	0.00823138487283815	0.39116683818246	-2.02387367545205
1	77	121	A_32_P56584	CU676215		gb|CU676215	Synthetic construct Homo sapiens gateway clone IMAGE:100016612 3' read POLR2K mRNA. [CU676215]	-1.25887751243049	4.25464697951155	-4.55049406257186	0.00825698441921269	0.39116683818246	-2.02629671679562
1	101	256	A_23_P410473	NM_006648	WNK2	ref|NM_006648|ens|ENST00000335372|ens|ENST00000474009|ens|ENST00000479696	Homo sapiens WNK lysine deficient protein kinase 2 (WNK2), mRNA [NM_006648]	-1.25723505998295	5.94897722839086	4.54687192523583	0.00828170272067622	0.39116683818246	-2.0286301876846
1	19	60	A_24_P352637	NM_174944	TSSK4	ref|NM_174944|ref|NM_001184739|ens|ENST00000339917|ens|ENST00000424073	Homo sapiens testis-specific serine kinase 4 (TSSK4), transcript variant 2, mRNA [NM_174944]	1.25567480745978	4.27541398619871	-4.54620111182727	0.00828629015352463	0.39116683818246	-2.02906259000162
1	141	107	A_32_P3290	NM_017645	HAUS6	ref|NM_017645|ens|ENST00000428731|ens|ENST00000380502|gb|AK023068	Homo sapiens HAUS augmin-like complex, subunit 6 (HAUS6), mRNA [NM_017645]	-1.25409994796873	11.1002254085168	-4.54165645817697	0.00831744894505829	0.39116683818246	-2.03199408632957
1	148	64	A_23_P13907	NM_000618	IGF1	ref|NM_000618|ref|NM_001111283|ref|NM_001111284|ens|ENST00000481539	Homo sapiens insulin-like growth factor 1 (somatomedin C) (IGF1), transcript variant 4, mRNA [NM_000618]	-1.25367492240163	3.43560937836903	6.1281107053768	0.00593974130566964	0.39116683818246	-2.03576187914409
1	98	77	A_24_P100419	NM_001005612	EDA	ref|NM_001005612|ref|NM_001005609|ref|NM_001399|ens|ENST00000513754	Homo sapiens ectodysplasin A (EDA), transcript variant 5, mRNA [NM_001005612]	-1.25273698080155	4.86504437539697	6.12099829490901	0.00596171920034729	0.39116683818246	-2.03753317397153
1	116	213	A_23_P12147	NM_152485	C1orf74	ref|NM_152485|ens|ENST00000294811|gb|CR598637|gb|CR599983	Homo sapiens chromosome 1 open reading frame 74 (C1orf74), mRNA [NM_152485]	1.2512247624016	8.16789290660441	4.5300757680892	0.00839747943612545	0.39116683818246	-2.03948021892702
1	148	246	A_32_P109242	NM_001172173	CSRNP3	ref|NM_001172173|ref|NM_024969|ens|ENST00000342316|gb|AK055302	Homo sapiens cysteine-serine-rich nuclear protein 3 (CSRNP3), transcript variant 1, mRNA [NM_001172173]	1.25015284076542	5.95902662433078	-4.5266062044765	0.00842163441720729	0.39116683818246	-2.04172756345292
1	48	27	A_24_P15870	ENST00000413847		ens|ENST00000413847|gb|AF333762	Homo sapiens FKSG41 (FKSG41) mRNA, complete cds. [AF333762]	1.25001319114269	2.31721187851335	-6.09946439196152	0.00602889435656547	0.39116683818246	-2.04292088911923
1	79	255	A_23_P85460	NM_078626	CDKN2C	ref|NM_078626|ref|NM_001262|ens|ENST00000262662|ens|ENST00000396148	Homo sapiens cyclin-dependent kinase inhibitor 2C (p18, inhibits CDK4) (CDKN2C), transcript variant 2, mRNA [NM_078626]	1.24942504005884	11.85511976287	-4.52363601212843	0.00844237840781555	0.39116683818246	-2.04365310264486
1	18	244	A_23_P164650	NM_000041	APOE	ref|NM_000041|ens|ENST00000252486|gb|AK314898|gb|AB463414	Homo sapiens apolipoprotein E (APOE), mRNA [NM_000041]	-1.24567591496538	9.14205562093862	-4.52196887382288	0.00845404839736622	0.39116683818246	-2.04473455646568
1	27	32	A_32_P162250	NM_033515	ARHGAP18	ref|NM_033515|ens|ENST00000275189|gb|AB053293|gb|AL834511	Homo sapiens Rho GTPase activating protein 18 (ARHGAP18), mRNA [NM_033515]	1.24373968051322	6.93171966650209	-4.52171556462268	0.00845582324197686	0.39116683818246	-2.04489891737109
1	157	221	A_23_P149301	NM_033445	HIST3H2A	ref|NM_033445|ens|ENST00000366695|gb|AK311930|gb|AB590632	Homo sapiens histone cluster 3, H2a (HIST3H2A), mRNA [NM_033445]	-1.24234971854093	10.3786183835553	4.51971239838714	0.00846987429742769	0.39116683818246	-2.04619907266175
1	37	128	A_24_P305312	NM_014417	BBC3	ref|NM_014417|ref|NM_001127240|ref|NM_001127241|ref|NM_001127242	Homo sapiens BCL2 binding component 3 (BBC3), transcript variant 4, mRNA [NM_014417]	1.24190634350466	9.19413300722645	4.51345383269389	0.00851395360425801	0.39116683818246	-2.0502656728593
1	154	163	A_24_P213494	NM_006504	PTPRE	ref|NM_006504|ref|NM_130435|ens|ENST00000471218|ens|ENST00000467366	Homo sapiens protein tyrosine phosphatase, receptor type, E (PTPRE), transcript variant 1, mRNA [NM_006504]	1.23539442948655	3.87086921797427	4.50991935668133	0.00853896745964952	0.39116683818246	-2.05256525347041
1	53	10	A_24_P397043	NM_173216	ST6GAL1	ref|NM_173216|ref|NM_173217|ref|NM_003032|ens|ENST00000470633	Homo sapiens ST6 beta-galactosamide alpha-2,6-sialyltranferase 1 (ST6GAL1), transcript variant 1, mRNA [NM_173216]	-1.23374677148341	3.17247995530458	-6.06056287336686	0.00615270718517686	0.39116683818246	-2.05274945452532
1	48	28	A_32_P34444	NM_025135	FHOD3	ref|NM_025135|ens|ENST00000257209|ens|ENST00000359247|ens|ENST00000445677	Homo sapiens formin homology 2 domain containing 3 (FHOD3), mRNA [NM_025135]	1.23274355624677	8.37304369381663	4.50933729648748	0.00854309512831869	0.39116683818246	-2.05294415798813
1	147	182	A_23_P164650	NM_000041	APOE	ref|NM_000041|ens|ENST00000252486|gb|AK314898|gb|AB463414	Homo sapiens apolipoprotein E (APOE), mRNA [NM_000041]	-1.23113445385144	9.17880422701987	-4.50867419739302	0.0085478003715061	0.39116683818246	-2.05337588815437
1	113	153	A_23_P377935	AK024389		gb|AK024389	Homo sapiens cDNA FLJ14327 fis, clone PLACE4000250. [AK024389]	1.22522641830388	2.50934169651637	-6.05425447768517	0.00617308876354323	0.39116683818246	-2.05435497298961
1	90	78	A_23_P361984	NM_005668	ST8SIA4	ref|NM_005668|ens|ENST00000231461|gb|L41680|gb|BC053657	Homo sapiens ST8 alpha-N-acetyl-neuraminide alpha-2,8-sialyltransferase 4 (ST8SIA4), transcript variant 1, mRNA [NM_005668]	-1.22038684897672	3.77543660158643	4.50371985778723	0.00858305315611632	0.39116683818246	-2.05660397274938
1	85	36	A_23_P425240	NM_001508	GPR39	ref|NM_001508|ens|ENST00000329321|gb|EU076432|gb|AK314895	Homo sapiens G protein-coupled receptor 39 (GPR39), mRNA [NM_001508]	-1.21751704554171	2.03543985459925	-4.50209944591171	0.0085946207191352	0.39116683818246	-2.05766070520107
1	116	156	A_23_P381478	NM_152492	CCDC27	ref|NM_152492|ens|ENST00000462521|ens|ENST00000294600|gb|BC112108	Homo sapiens coiled-coil domain containing 27 (CCDC27), mRNA [NM_152492]	1.21568066031886	2.76388056107812	-4.50114365453064	0.00860145246811468	0.39116683818246	-2.05828422725973
1	40	73	A_24_P28739	NM_018084	CCDC88A	ref|NM_018084|ref|NM_001135597|ens|ENST00000436346|ens|ENST00000413716	Homo sapiens coiled-coil domain containing 88A (CCDC88A), transcript variant 2, mRNA [NM_018084]	-1.21530204006722	7.46436019132286	-4.50099028705287	0.00860254929956822	0.39116683818246	-2.05838429317514
1	115	153	A_23_P121795	NM_021069	SORBS2	ref|NM_021069|ref|NM_001145674|ref|NM_001145673|ref|NM_003603	Homo sapiens sorbin and SH3 domain containing 2 (SORBS2), transcript variant 2, mRNA [NM_021069]	1.21510306298576	3.29435665236666	-4.50046656329993	0.00860629604426959	0.39116683818246	-2.05872603202296
1	134	159	A_24_P32085	NM_024761	MOBKL2B	ref|NM_024761|ens|ENST00000262244|gb|AL832572	Homo sapiens MOB1, Mps One Binder kinase activator-like 2B (yeast) (MOBKL2B), mRNA [NM_024761]	-1.2148925732822	8.26366474924936	-4.49215560312471	0.00866601328002319	0.39116683818246	-2.06415546604264
1	44	252	A_23_P49816	NM_018404	ADAP2	ref|NM_018404|ens|ENST00000394782|ens|ENST00000450316|ens|ENST00000330889	Homo sapiens ArfGAP with dual PH domains 2 (ADAP2), mRNA [NM_018404]	1.21463414186898	8.84358773632249	4.48967397954792	0.00868393996744471	0.39116683818246	-2.06577900822854
1	17	235	A_23_P131825	NM_003279	TNNC2	ref|NM_003279|ens|ENST00000372557|ens|ENST00000372555|gb|AK291323	Homo sapiens troponin C type 2 (fast) (TNNC2), mRNA [NM_003279]	1.21123257043191	3.60440294149672	6.00455631582136	0.00633669710655068	0.39116683818246	-2.06711884001282
1	155	164	A_24_P114032	NM_004952	EFNA3	ref|NM_004952|ens|ENST00000498667|ens|ENST00000436288|ens|ENST00000368408	Homo sapiens ephrin-A3 (EFNA3), mRNA [NM_004952]	-1.21104687531146	7.76260073095112	4.48654725333148	0.00870658947451471	0.39116683818246	-2.06782612181902
1	110	156	A_23_P131394	NM_152527	SLC16A14	ref|NM_152527|ens|ENST00000295190|gb|AK123207|gb|BC034382	Homo sapiens solute carrier family 16, member 14 (monocarboxylic acid transporter 14) (SLC16A14), mRNA [NM_152527]	-1.21101136588314	6.64952469726004	4.48643778298585	0.00870738373060401	0.39116683818246	-2.06789782455796
1	65	198	A_24_P943129	ENST00000507931		ens|ENST00000507931|gb|BC037547	cell division cycle 20 homolog B (S. cerevisiae) [Source:HGNC Symbol;Acc:24222] [ENST00000507931]	-1.20889810519201	1.95227607034458	5.99670528422004	0.00636304507697572	0.39116683818246	-2.06915409294132
1	48	157	A_24_P119374	NM_019589	YLPM1	ref|NM_019589|ens|ENST00000325680|ens|ENST00000238571|ens|ENST00000423680	Homo sapiens YLP motif containing 1 (YLPM1), mRNA [NM_019589]	-1.20868909851351	4.8061401336463	4.48247523917904	0.00873619176594653	0.39116683818246	-2.07049468647853
1	155	11	A_32_P230595	AF087985		gb|AF087985	Homo sapiens full length insert cDNA clone YW29F03. [AF087985]	-1.20829200794617	4.67570097445547	4.48136334245005	0.00874429567782821	0.39116683818246	-2.07122386300207
1	21	93	A_24_P179577	NM_015312	KIAA1109	ref|NM_015312|ens|ENST00000441681|ens|ENST00000388738|ens|ENST00000431755	Homo sapiens KIAA1109 (KIAA1109), mRNA [NM_015312]	1.20614279679089	3.8779928678666	4.48122495856668	0.00874530489495705	0.39116683818246	-2.07131462959591
1	106	220	A_23_P104798	NM_001562	IL18	ref|NM_001562|ens|ENST00000280357|gb|CR542001|gb|E12009	Homo sapiens interleukin 18 (interferon-gamma-inducing factor) (IL18), mRNA [NM_001562]	1.20599684243721	3.54604307906259	5.98306548229048	0.00640915211281986	0.39116683818246	-2.07270235732641
1	163	93	A_23_P200489	NM_014698	TMEM63A	ref|NM_014698|ens|ENST00000366835|gb|AB018335	Homo sapiens transmembrane protein 63A (TMEM63A), mRNA [NM_014698]	-1.20508238830326	5.76598851316115	5.98272754673263	0.00641029982850095	0.39116683818246	-2.07279046786557
1	8	195	A_32_P216715	BM666601		gb|BM666601|gb|AW836781|gb|BQ773315	UI-E-CQ1-aew-l-18-0-UI.s1 UI-E-CQ1 Homo sapiens cDNA clone UI-E-CQ1-aew-l-18-0-UI 3', mRNA sequence [BM666601]	1.20185113317817	9.35972175263115	4.47701157163788	0.0087760989453577	0.39116683818246	-2.07407981035728
1	73	157	A_23_P164650	NM_000041	APOE	ref|NM_000041|ens|ENST00000252486|gb|AK314898|gb|AB463414	Homo sapiens apolipoprotein E (APOE), mRNA [NM_000041]	-1.19972566469633	8.83644813184283	-4.47238592419688	0.00881005444614809	0.39116683818246	-2.07711912572173
1	166	167	A_23_P202837	NM_053056	CCND1	ref|NM_053056|ens|ENST00000227507|gb|FV458871|gb|FV467570	Homo sapiens cyclin D1 (CCND1), mRNA [NM_053056]	1.19679842865917	9.98267730109207	4.47088484110445	0.00882110695994402	0.39116683818246	-2.07810622794731
1	95	90	A_23_P83159	NM_018847	KLHL9	ref|NM_018847|ens|ENST00000359039|gb|AL713669|gb|AK025468	Homo sapiens kelch-like 9 (Drosophila) (KLHL9), mRNA [NM_018847]	1.19637597685186	11.0057328437826	-4.46911713034341	0.00883414377716562	0.39116683818246	-2.0792691686054
1	17	11	A_23_P122052	NM_001008397	GPX8	ref|NM_001008397|ens|ENST00000503787|ens|ENST00000521115|ens|ENST00000506123	Homo sapiens glutathione peroxidase 8 (putative) (GPX8), mRNA [NM_001008397]	-1.19426580407895	10.1816567949448	-4.46521738772561	0.0088629852600976	0.39116683818246	-2.08183666522822
1	30	172	A_23_P164650	NM_000041	APOE	ref|NM_000041|ens|ENST00000252486|gb|AK314898|gb|AB463414	Homo sapiens apolipoprotein E (APOE), mRNA [NM_000041]	1.19003407360447	9.27795216869842	-4.46418488080057	0.00887064012195379	0.39116683818246	-2.08251688921976
1	39	236	A_23_P353614	NM_152765	C8orf46	ref|NM_152765|ens|ENST00000445469|ens|ENST00000305454|ens|ENST00000460144	Homo sapiens chromosome 8 open reading frame 46 (C8orf46), mRNA [NM_152765]	1.18987256351544	3.52730415309196	-5.94516250293153	0.00653952542558377	0.39116683818246	-2.08264549738298
1	66	221	A_32_P210168	NM_001039614	C15orf59	ref|NM_001039614|ens|ENST00000379822|gb|BC111368	Homo sapiens chromosome 15 open reading frame 59 (C15orf59), mRNA [NM_001039614]	1.18976166929736	8.74249837618442	4.46231629222687	0.00888451354280159	0.39116683818246	-2.08374840594778
1	114	138	A_23_P167298	NM_032149	C4orf17	ref|NM_032149|ens|ENST00000477187|ens|ENST00000326581|gb|AK314711	Homo sapiens chromosome 4 open reading frame 17 (C4orf17), mRNA [NM_032149]	1.1889415507764	3.53779367139996	-5.93524936796325	0.00657417799907256	0.39116683818246	-2.08526632940851
1	155	179	A_23_P302018	NM_003328	TXK	ref|NM_003328|ens|ENST00000514937|ens|ENST00000264316|gb|AK300141	Homo sapiens TXK tyrosine kinase (TXK), mRNA [NM_003328]	-1.1867537980155	2.37423392189066	5.93298394129193	0.00658212980646496	0.39116683818246	-2.08586645174079
1	51	54	A_24_P363446	NM_152730	C6orf170	ref|NM_152730|ens|ENST00000314282|ens|ENST00000509492|ens|ENST00000368464	Homo sapiens chromosome 6 open reading frame 170 (C6orf170), mRNA [NM_152730]	-1.18456403747621	5.70595850145163	4.45654230982	0.00892754580680787	0.39116683818246	-2.08755769323637
1	131	200	A_23_P371410	NM_207578	PRKACB	ref|NM_207578|ens|ENST00000370680|ens|ENST00000370688|gb|CR619935	Homo sapiens protein kinase, cAMP-dependent, catalytic, beta (PRKACB), transcript variant 3, mRNA [NM_207578]	-1.18241357061133	6.7770485385599	-4.45472212969866	0.00894116248588326	0.39116683818246	-2.08875973997751
1	161	62	A_32_P201329	ENST00000523313		ens|ENST00000523313|ens|ENST00000521147|ens|ENST00000522183|ens|ENST00000504531		1.18131665404355	8.90863986985757	-4.45372085110726	0.00894866351366415	0.39116683818246	-2.08942123245315
1	143	75	A_23_P216489	NM_005476	GNE	ref|NM_005476|ref|NM_001128227|ref|NM_001190383|ref|NM_001190388	Homo sapiens glucosamine (UDP-N-acetyl)-2-epimerase/N-acetylmannosamine kinase (GNE), transcript variant 2, mRNA [NM_005476]	-1.18025380850708	10.2622720557985	-4.44967869150482	0.00897902119690135	0.39116683818246	-2.09209346828339
1	52	137	A_23_P18649	NM_024582	FAT4	ref|NM_024582|ens|ENST00000457801|ens|ENST00000394329|gb|CR610468	Homo sapiens FAT tumor suppressor homolog 4 (Drosophila) (FAT4), mRNA [NM_024582]	1.17944230608211	5.2518960088959	-4.4451624299801	0.00901308422233366	0.39116683818246	-2.09508252886707
1	91	1	A_23_P161583	NM_005467	NAALAD2	ref|NM_005467|ens|ENST00000321955|ens|ENST00000375944|gb|BC096316	Homo sapiens N-acetylated alpha-linked acidic dipeptidase 2 (NAALAD2), mRNA [NM_005467]	-1.17525514112013	3.43833452402744	4.44322758098147	0.00902772436332028	0.39116683818246	-2.09636419595477
1	36	131	A_23_P213893	NM_032446	MEGF10	ref|NM_032446|ens|ENST00000274473|gb|AB058676|gb|AK021631	Homo sapiens multiple EGF-like-domains 10 (MEGF10), mRNA [NM_032446]	-1.17390290201914	4.93855020807599	-4.44269590899488	0.0090317522309516	0.39116683818246	-2.09671649734207
1	144	94	A_23_P404481	NM_001400	S1PR1	ref|NM_001400|ens|ENST00000424264|ens|ENST00000305352|gb|AK297005	Homo sapiens sphingosine-1-phosphate receptor 1 (S1PR1), mRNA [NM_001400]	-1.17227294771111	5.67562273230088	-4.44229990783449	0.00903475366268065	0.39116683818246	-2.09697893164309
1	93	232	A_32_P221096	NM_173485	TSHZ2	ref|NM_173485|ref|NM_001193421|gb|AW015426	Homo sapiens teashirt zinc finger homeobox 2 (TSHZ2), transcript variant 1, mRNA [NM_173485]	1.17024887977974	5.94435999842814	-4.44212334064265	0.00903609230896865	0.39116683818246	-2.09709595356043
1	100	188	A_24_P277615	NM_203297	TRIM7	ref|NM_203297|ref|NM_203296|ref|NM_203293|ref|NM_203295	Homo sapiens tripartite motif-containing 7 (TRIM7), transcript variant 2, mRNA [NM_203297]	-1.16849393300973	3.23076836344028	-4.44201079838763	0.00903694567227241	0.39116683818246	-2.09717054508873
1	106	205	A_23_P135271	NM_001497	B4GALT1	ref|NM_001497|ens|ENST00000379731|gb|AY864848|gb|BC034244	Homo sapiens UDP-Gal:betaGlcNAc beta 1,4- galactosyltransferase, polypeptide 1 (B4GALT1), mRNA [NM_001497]	-1.16713824078728	8.12518022392018	-4.44130985631559	0.00904226279175471	0.39116683818246	-2.09763517053446
1	148	232	A_24_P936767	NM_005082	TRIM25	ref|NM_005082|ens|ENST00000316881|gb|BC038247|gb|AK024597	Homo sapiens tripartite motif-containing 25 (TRIM25), mRNA [NM_005082]	1.164596244633	9.1858212213466	4.43735596998756	0.00907232533177867	0.39116683818246	-2.10025766033668
1	163	254	A_23_P149375	NM_053055	THEM4	ref|NM_053055|ens|ENST00000483207|ens|ENST00000471464|ens|ENST00000368814	Homo sapiens thioesterase superfamily member 4 (THEM4), mRNA [NM_053055]	1.16417550663405	8.28560571250711	4.43699607434164	0.00907506760790871	0.39116683818246	-2.10049650483435
1	163	234	A_23_P202837	NM_053056	CCND1	ref|NM_053056|ens|ENST00000227507|gb|FV458871|gb|FV467570	Homo sapiens cyclin D1 (CCND1), mRNA [NM_053056]	1.16410350980339	9.42876435475177	4.4364743864761	0.00907904442962343	0.39116683818246	-2.10084276320019
1	134	263	A_32_P198325	NM_207644	C22orf36	ref|NM_207644|ens|ENST00000460524|ens|ENST00000404045|ens|ENST00000491910	Homo sapiens chromosome 22 open reading frame 36 (C22orf36), mRNA [NM_207644]	1.16354274516388	8.31444171038193	4.43576104230751	0.00908448559358319	0.39116683818246	-2.10131630677586
1	98	158	A_23_P5300	NM_001875	CPS1	ref|NM_001875|ref|NM_001122633|ref|NM_001122634|ens|ENST00000430249	Homo sapiens carbamoyl-phosphate synthase 1, mitochondrial (CPS1), nuclear gene encoding mitochondrial protein, transcript variant 2, mRNA [NM_001875]	-1.16111703931965	7.8469657318261	4.43484629361076	0.0090914686719937	0.39116683818246	-2.10192368135946
1	85	95	A_23_P309381	NM_001040874	HIST2H2AA4	ref|NM_001040874|ref|NM_003516|ens|ENST00000369161|gb|L19779	Homo sapiens histone cluster 2, H2aa4 (HIST2H2AA4), mRNA [NM_001040874]	1.16061647186432	8.39838331755634	4.4326817852138	0.00910801764766853	0.39116683818246	-2.10336145935915
1	101	161	A_23_P422831	NM_004816	FAM189A2	ref|NM_004816|ref|NM_001127608|ens|ENST00000257515|ens|ENST00000377218	Homo sapiens family with sequence similarity 189, member A2 (FAM189A2), transcript variant 1, mRNA [NM_004816]	1.15935565238894	5.98501486843207	4.4322487358571	0.00911133286207247	0.39116683818246	-2.1036492123714
1	31	133	A_23_P123763	NM_024828	C9orf82	ref|NM_024828|ref|NM_001167575|ens|ENST00000333916|gb|AK300739	Homo sapiens chromosome 9 open reading frame 82 (C9orf82), transcript variant 1, mRNA [NM_024828]	1.15813486183869	10.7158357589591	-4.43070342124772	0.00912317471441956	0.39116683818246	-2.1046763143744
1	57	223	A_23_P66637	NM_000023	SGCA	ref|NM_000023|ref|NM_001135697|ens|ENST00000344627|ens|ENST00000505964	Homo sapiens sarcoglycan, alpha (50kDa dystrophin-associated glycoprotein) (SGCA), transcript variant 1, mRNA [NM_000023]	-1.15537447543143	2.96374384139028	5.85222221100139	0.00687376972711252	0.39116683818246	-2.1075531323502
1	25	66	A_32_P122373	NR_027504	MST1P2	ref|NR_027504|gb|AK125231|gb|BC044862|gb|CR589990	Homo sapiens macrophage stimulating 1 (hepatocyte growth factor-like) pseudogene 2 (MST1P2), non-coding RNA [NR_027504]	1.15343077885427	4.51991544107948	4.42466835156621	0.00916959715824923	0.39116683818246	-2.10869160010082
1	39	105	A_24_P775659	NM_001145640	ZFR2	ref|NM_001145640|ref|NR_027149|ens|ENST00000439086|gb|CR593500	Homo sapiens zinc finger RNA binding protein 2 (ZFR2), transcript variant 2, mRNA [NM_001145640]	-1.15289412769978	9.1497809878484	-4.42459321160187	0.009170176907718	0.39116683818246	-2.10874163323184
1	32	187	A_23_P21943	NM_018666	SAGE1	ref|NM_018666|ens|ENST00000324447|ens|ENST00000370709|gb|AJ278111	Homo sapiens sarcoma antigen 1 (SAGE1), mRNA [NM_018666]	1.1524665625256	5.28865843690543	-5.83946398514981	0.00692133184593804	0.39116683818246	-2.11103174206177
1	83	139	A_23_P156117	NM_001037332	CYFIP2	ref|NM_001037332|ref|NM_014376|ref|NM_001037333|ens|ENST00000442283	Homo sapiens cytoplasmic FMR1 interacting protein 2 (CYFIP2), transcript variant 2, mRNA [NM_001037332]	1.15108967309642	8.91892503825365	4.41755360149676	0.00922468511326466	0.39116683818246	-2.11343350175275
1	119	63	A_24_P38722	NM_025145	C10orf79	ref|NM_025145|ens|ENST00000278064|ens|ENST00000428666|ens|ENST00000389588	Homo sapiens chromosome 10 open reading frame 79 (C10orf79), mRNA [NM_025145]	-1.14882662685027	1.99289325317626	5.82796429922629	0.00696456086360472	0.39116683818246	-2.11417968569905
1	60	93	A_24_P259490	NM_001024227	ARF1	ref|NM_001024227|ref|NM_001024228|ref|NM_001024226|ref|NM_001658	Homo sapiens ADP-ribosylation factor 1 (ARF1), transcript variant 1, mRNA [NM_001024227]	1.14857470287753	13.8547971990312	4.41508832732064	0.00924386473467263	0.39116683818246	-2.11507867138702
1	50	202	A_23_P34537	NM_000120	EPHX1	ref|NM_000120|ref|NM_001136018|ens|ENST00000366837|ens|ENST00000272167	Homo sapiens epoxide hydrolase 1, microsomal (xenobiotic) (EPHX1), transcript variant 1, mRNA [NM_000120]	-1.14676835352756	10.921827492397	4.41197868929719	0.00926812497188408	0.39116683818246	-2.11715538605888
1	51	171	A_24_P373096	NM_003239	TGFB3	ref|NM_003239|ens|ENST00000238682|gb|BT007287|gb|BC018503	Homo sapiens transforming growth factor, beta 3 (TGFB3), mRNA [NM_003239]	1.14650524064469	4.01443622641031	4.41173513080964	0.00927002831240639	0.39116683818246	-2.11731811456115
1	103	246	A_32_P148345	NM_001002857	ANXA2	ref|NM_001002857|ref|NM_001136015|ref|NM_001002858|ref|NM_004039	Homo sapiens annexin A2 (ANXA2), transcript variant 2, mRNA [NM_001002857]	1.14642050131669	8.63715915496766	-4.40580789649648	0.00931649124575613	0.39116683818246	-2.12128151835059
1	164	139	A_23_P452	NM_001014796	DDR2	ref|NM_001014796|ref|NM_006182|ens|ENST00000367921|ens|ENST00000367922	Homo sapiens discoidin domain receptor tyrosine kinase 2 (DDR2), transcript variant 1, mRNA [NM_001014796]	1.14633574470951	7.69939189183763	4.404198353113	0.00932915593900397	0.39116683818246	-2.12235885989609
1	57	28	A_24_P90216	NM_018490	LGR4	ref|NM_018490|ens|ENST00000418214|ens|ENST00000379214|ens|ENST00000389858	Homo sapiens leucine-rich repeat-containing G protein-coupled receptor 4 (LGR4), mRNA [NM_018490]	-1.14436588580167	9.86220983516381	-4.40364538554108	0.00933351167744603	0.39116683818246	-2.12272909282926
1	66	143	A_32_P405902	NR_026755	C21orf15	ref|NR_026755|ref|NR_026756|ens|ENST00000428301|gb|AY040090	Homo sapiens chromosome 21 open reading frame 15 (C21orf15), non-coding RNA [NR_026755]	-1.14255959740103	2.92773751391852	-5.77487621534132	0.00716863107688902	0.39116683818246	-2.1288670548504
1	128	262	A_32_P83776	NM_145257	C1orf96	ref|NM_145257|ens|ENST00000483092|ens|ENST00000366686|ens|ENST00000284617	Homo sapiens chromosome 1 open reading frame 96 (C1orf96), mRNA [NM_145257]	-1.14252424955145	8.36038810517673	4.38814115000132	0.00945662669235662	0.39116683818246	-2.13313192257869
1	124	233	A_32_P372878	AK022971	SLCO5A1	gb|AK022971	Homo sapiens cDNA FLJ12909 fis, clone NT2RP2004400. [AK022971]	1.14024123793811	5.32144009314831	-4.38675773374069	0.00946770534991235	0.39116683818246	-2.13406223059168
1	66	162	A_32_P750514	Y10776	EFCAB6	gb|Y10776|ens|ENST00000356087	H.sapiens mRNA for CAP-binding protein complex interacting protein 1. [Y10776]	-1.14023433880222	2.76819782990433	5.75619762673786	0.0072422335086686	0.39116683818246	-2.13409589963774
1	73	21	A_23_P141163	NM_003647	DGKE	ref|NM_003647|ens|ENST00000284061|gb|HQ258315|gb|CR622919	Homo sapiens diacylglycerol kinase, epsilon 64kDa (DGKE), mRNA [NM_003647]	-1.14014907938553	5.00300417034232	4.38303885016718	0.00949756325786355	0.39116683818246	-2.13656476688426
1	84	181	A_24_P941773	NM_014033	METTL7A	ref|NM_014033|ens|ENST00000332160|ens|ENST00000433599|gb|BC008180	Homo sapiens methyltransferase like 7A (METTL7A), mRNA [NM_014033]	1.13970294755807	7.05839977398711	4.37887720537531	0.00953110847420368	0.39116683818246	-2.13936817731686
1	165	199	A_24_P928415	BC032462	VPS29	gb|BC032462|gb|BC017964	Homo sapiens vacuolar protein sorting 29 homolog (S. cerevisiae), mRNA (cDNA clone MGC:40428 IMAGE:5197243), complete cds. [BC032462]	-1.13916622779808	7.9811309057936	4.3752643440923	0.00956034416323104	0.39116683818246	-2.1418044205334
1	28	245	A_24_P398210	ENST00000298129	ZNF488	ens|ENST00000298129|gb|AK056666	zinc finger protein 488 [Source:HGNC Symbol;Acc:23535] [ENST00000298129]	1.13916128090913	4.54707578910538	4.37440981710536	0.0095672746361236	0.39116683818246	-2.14238099092741
1	68	147	A_24_P345866	NM_006665	HPSE	ref|NM_006665|ref|NM_001098540|ref|NM_001166498|ref|NM_001199830	Homo sapiens heparanase (HPSE), transcript variant 1, mRNA [NM_006665]	1.13703692494962	5.33194736041314	-5.72199523607933	0.00737951112566619	0.39116683818246	-2.14375416181289
1	59	63	A_32_P3317	ENST00000309033	UBXN2A	ens|ENST00000309033|gb|AK054572|gb|CN283970	UBX domain protein 2A [Source:HGNC Symbol;Acc:27265] [ENST00000309033]	1.13700877520965	8.97347225839173	-4.36966652039681	0.00960585269406463	0.39116683818246	-2.14558378584967
1	42	26	A_24_P282547	NM_006684	CFHR4	ref|NM_006684|ref|NM_021023|ref|NM_001166624|ens|ENST00000367416	Homo sapiens complement factor H-related 4 (CFHR4), mRNA [NM_006684]	-1.13687096942037	5.13288197418606	4.36886119216763	0.00961242087034509	0.39116683818246	-2.14612796403312
1	97	237	A_23_P146274	NM_007029	STMN2	ref|NM_007029|ref|NM_001199214|ens|ENST00000220876|gb|D50375	Homo sapiens stathmin-like 2 (STMN2), transcript variant 2, mRNA [NM_007029]	-1.13582447689696	2.43415422907141	-5.71201591692717	0.00742018620943906	0.39116683818246	-2.14659274905759
1	39	67	A_32_P216841	NM_145263	SPATA18	ref|NM_145263|ens|ENST00000505320|ens|ENST00000295213|gb|AK314799	Homo sapiens spermatogenesis associated 18 homolog (rat) (SPATA18), mRNA [NM_145263]	-1.13538071020328	5.66461349228196	4.36441992014566	0.00964873924228862	0.39116683818246	-2.14913111775277
1	120	77	A_24_P417209	NM_021029	RPL36A	ref|NM_021029|ens|ENST00000427805	Homo sapiens ribosomal protein L36a (RPL36A), transcript variant 1, mRNA [NM_021029]	-1.13269159535207	8.2508461875113	-4.36127884671247	0.00967452351426936	0.39116683818246	-2.15125722221922
1	61	195	A_23_P301995	NM_173083	LIN9	ref|NM_173083|ens|ENST00000366807|ens|ENST00000366801|ens|ENST00000328205	Homo sapiens lin-9 homolog (C. elegans) (LIN9), mRNA [NM_173083]	1.13226109148003	9.76465202392449	4.35656668711037	0.00971335778982989	0.39116683818246	-2.15445007102416
1	30	201	A_23_P125475	NM_018558	GABRQ	ref|NM_018558|gb|AF144648|gb|BC109210|gb|BC109211	Homo sapiens gamma-aminobutyric acid (GABA) receptor, theta (GABRQ), mRNA [NM_018558]	-1.13179575774708	3.17624847354241	5.68076058681233	0.00754943573076968	0.39116683818246	-2.15554394355917
1	77	169	A_24_P341987	NM_024997	ATF7IP2	ref|NM_024997|ens|ENST00000324570|ens|ENST00000396559|ens|ENST00000356427	Homo sapiens activating transcription factor 7 interacting protein 2 (ATF7IP2), mRNA [NM_024997]	1.12946623570742	4.57693652001864	-5.67606298416778	0.00756910784300022	0.39116683818246	-2.15689728934939
1	102	110	A_24_P206343	NM_033054	MYO1G	ref|NM_033054|ens|ENST00000488554|ens|ENST00000258787|ens|ENST00000483585	Homo sapiens myosin IG (MYO1G), mRNA [NM_033054]	-1.12900676708321	3.07596512162319	-5.66865119129601	0.00760027859353499	0.39116683818246	-2.15903684995917
1	144	194	A_23_P385263	NM_015557	CHD5	ref|NM_015557|ens|ENST00000262450|ens|ENST00000378021|gb|AF425231	Homo sapiens chromodomain helicase DNA binding protein 5 (CHD5), mRNA [NM_015557]	1.12835002337876	3.10881852371652	-4.3466470001748	0.00979571442486099	0.39116683818246	-2.16118445742285
1	31	68	A_23_P407472	NM_000539	RHO	ref|NM_000539|ens|ENST00000296271|gb|BX537381|gb|FV325469	Homo sapiens rhodopsin (RHO), mRNA [NM_000539]	-1.12541092123963	2.32276764856628	4.34221582026894	0.00983277088199817	0.39116683818246	-2.16419846640332
1	46	102	A_32_P215462	BQ272125		gb|BQ272125	ik18f07.y1 HR85 islet Homo sapiens cDNA clone IMAGE: 5781277 5', mRNA sequence [BQ272125]	-1.12505690166391	4.33924229513463	4.3406785943386	0.00984566498112117	0.39116683818246	-2.16524488618838
1	105	226	A_32_P50973	BI836406		gb|BI836406	603082939F1 NIH_MGC_120 Homo sapiens cDNA clone IMAGE:5222217 5', mRNA sequence [BI836406]	-1.1196278225072	7.18914652395487	-4.33577074102266	0.0098869658961879	0.39116683818246	-2.16858860911293
1	18	189	A_23_P169503	NM_001807	CEL	ref|NM_001807|ref|NR_001275|ens|ENST00000421286|ens|ENST00000303626	Homo sapiens carboxyl ester lipase (bile salt-stimulated lipase) (CEL), mRNA [NM_001807]	1.11774861045105	4.94398153761876	4.33513682818977	0.00989231540338144	0.39116683818246	-2.16902081104726
1	58	265	A_32_P59010	NM_207381	TNFAIP8L3	ref|NM_207381|ens|ENST00000327536|gb|AK123281|gb|AY517501	Homo sapiens tumor necrosis factor, alpha-induced protein 8-like 3 (TNFAIP8L3), mRNA [NM_207381]	-1.11519317164191	3.31951382094581	-5.62898480412158	0.00776989442296225	0.39116683818246	-2.17057689175872
1	124	100	A_23_P65741	NM_133375	DIS3L	ref|NM_133375|ref|NM_001143688|ens|ENST00000319212|ens|ENST00000319194	Homo sapiens DIS3 mitotic control homolog (S. cerevisiae)-like (DIS3L), transcript variant 2, mRNA [NM_133375]	-1.11477619205024	11.2240871293504	4.33267555154825	0.00991311833327128	0.39116683818246	-2.1706995975013
1	169	87	A_23_P40217	NM_018431	DOK5	ref|NM_018431|ens|ENST00000262593|gb|CR612289|gb|CR606944	Homo sapiens docking protein 5 (DOK5), mRNA [NM_018431]	1.10665968885126	4.14512915248737	4.32945268467957	0.00994043672946557	0.39116683818246	-2.17289950280614
1	115	40	A_32_P443407	AK091220	HIST3H2BB	gb|AK091220	Homo sapiens cDNA FLJ33901 fis, clone CTONG2008321, highly similar to HISTONE H2B F. [AK091220]	1.10427968213098	5.02638831966372	4.32512103193948	0.00997729432254244	0.39116683818246	-2.17585921339662
1	156	213	A_32_P135007	AL110237		gb|AL110237	Homo sapiens mRNA; cDNA DKFZp566D224 (from clone DKFZp566D224). [AL110237]	-1.10383997720674	7.26839703313293	-4.32442976070004	0.00998319125115791	0.39116683818246	-2.17633185569917
1	167	252	A_23_P17190	NM_006063	KBTBD10	ref|NM_006063|ens|ENST00000419050|ens|ENST00000284669|gb|AK316571	Homo sapiens kelch repeat and BTB (POZ) domain containing 10 (KBTBD10), mRNA [NM_006063]	1.10249073645607	5.8333425201716	-5.60862012755563	0.00785884097137604	0.39116683818246	-2.17656066655639
1	105	145	A_23_P145569	NM_153187	SLC22A1	ref|NM_153187|ref|NM_003057|ens|ENST00000457470|ens|ENST00000324965	Homo sapiens solute carrier family 22 (organic cation transporter), member 1 (SLC22A1), transcript variant 2, mRNA [NM_153187]	-1.10216305391374	4.59019330302199	-4.3234426188286	0.00999161928170739	0.39116683818246	-2.17700694320702
1	133	143	A_23_P109322	NM_006198	PCP4	ref|NM_006198|ens|ENST00000468717|ens|ENST00000462224|ens|ENST00000328619	Homo sapiens Purkinje cell protein 4 (PCP4), mRNA [NM_006198]	-1.09976027494829	4.98294741210911	4.32147215355021	0.0100084679644343	0.39116683818246	-2.17835503399802
1	74	2	A_23_P155835	NM_183075	CYP2U1	ref|NM_183075|ens|ENST00000332884|gb|AY343323|gb|AK026498	Homo sapiens cytochrome P450, family 2, subfamily U, polypeptide 1 (CYP2U1), mRNA [NM_183075]	-1.09690672157189	7.78013677792605	-4.32144014949509	0.0100087418963589	0.39116683818246	-2.17837693532127
1	36	244	A_23_P214080	NM_001964	EGR1	ref|NM_001964|ens|ENST00000239938|gb|M80583|gb|M62829	Homo sapiens early growth response 1 (EGR1), mRNA [NM_001964]	-1.09689981496967	7.40567400322562	4.3185385707341	0.010033614296826	0.39116683818246	-2.18036334202114
1	155	5	A_32_P75681	ENST00000512067		ens|ENST00000512067|gb|BC039509|gb|CQ819097|gb|CQ819099	Homo sapiens hypothetical protein LOC340109, mRNA (cDNA clone IMAGE:5578073), partial cds. [BC039509]	1.09449703945164	4.12807289413848	5.58694780986038	0.00795492203608744	0.39116683818246	-2.18297319091179
1	69	57	A_24_P911860	NM_080876	DUSP19	ref|NM_080876|ref|NM_001142314|ens|ENST00000354221|gb|AK125657	Homo sapiens dual specificity phosphatase 19 (DUSP19), transcript variant 1, mRNA [NM_080876]	-1.09429625497829	5.93737021844078	-4.31430860731668	0.0100700049604548	0.39116683818246	-2.18326188595491
1	121	188	A_24_P255100	NM_001010940	C9orf135	ref|NM_001010940|ens|ENST00000480564|ens|ENST00000495399|ens|ENST00000377197	Homo sapiens chromosome 9 open reading frame 135 (C9orf135), mRNA [NM_001010940]	-1.09365084822231	3.04961985442054	-5.58370552623844	0.00796942405148653	0.39116683818246	-2.18393650616235
1	104	99	A_24_P381199	NM_001003818	TRIM6	ref|NM_001003818|ref|NM_058166|ref|NM_001198644|ref|NM_001198645	Homo sapiens tripartite motif-containing 6 (TRIM6), transcript variant 1, mRNA [NM_001003818]	-1.09267607049728	7.6460656365925	4.31191235143459	0.0100906894880466	0.39116683818246	-2.18490533723547
1	94	123	A_23_P23303	NM_003686	EXO1	ref|NM_003686|ref|NM_130398|ref|NM_006027|ens|ENST00000391848	Homo sapiens exonuclease 1 (EXO1), transcript variant 3, mRNA [NM_003686]	-1.09255065120761	9.655923106111	4.30772405866122	0.0101269639111259	0.39116683818246	-2.18778034226577
1	161	17	A_23_P20814	NM_014314	DDX58	ref|NM_014314|ens|ENST00000379883|ens|ENST00000379868|ens|ENST00000379882	Homo sapiens DEAD (Asp-Glu-Ala-Asp) box polypeptide 58 (DDX58), mRNA [NM_014314]	1.09231330252895	5.94718656496531	-4.30701053796411	0.0101331590377283	0.39116683818246	-2.18827044760495
1	130	108	A_23_P164650	NM_000041	APOE	ref|NM_000041|ens|ENST00000252486|gb|AK314898|gb|AB463414	Homo sapiens apolipoprotein E (APOE), mRNA [NM_000041]	-1.09071153990183	9.16617632001981	-4.30483036576101	0.0101521161649476	0.39116683818246	-2.18976854381011
1	133	104	A_23_P93562	NM_014454	SESN1	ref|NM_014454|ref|NM_001199934|ref|NM_001199933|ens|ENST00000302071	Homo sapiens sestrin 1 (SESN1), transcript variant 1, mRNA [NM_014454]	-1.08976647242888	10.303400153942	5.56098126536052	0.00807201111101622	0.39116683818246	-2.19071729309575
1	162	227	A_23_P202837	NM_053056	CCND1	ref|NM_053056|ens|ENST00000227507|gb|FV458871|gb|FV467570	Homo sapiens cyclin D1 (CCND1), mRNA [NM_053056]	1.08942547284649	9.18115804709195	4.29933533536231	0.0102000834678217	0.39116683818246	-2.19354826165276
1	102	106	A_23_P219161	NM_006334	OLFM1	ref|NM_006334|ens|ENST00000277415|gb|CR621361|gb|D82343	Homo sapiens olfactomedin 1 (OLFM1), transcript variant 2, mRNA [NM_006334]	1.08885440457961	5.78008158391773	5.550346667317	0.00812059527363661	0.39116683818246	-2.19390821964023
1	106	3	A_24_P588235	CU688617		gb|CU688617|gb|CU674549	Synthetic construct Homo sapiens gateway clone IMAGE:100019880 3' read EIF3EIP mRNA. [CU688617]	-1.08758193236611	3.71273245616524	4.29722379920089	0.010218586882589	0.39116683818246	-2.19500212672625
1	55	249	A_23_P122052	NM_001008397	GPX8	ref|NM_001008397|ens|ENST00000503787|ens|ENST00000521115|ens|ENST00000506123	Homo sapiens glutathione peroxidase 8 (putative) (GPX8), mRNA [NM_001008397]	-1.08743485444019	10.5769030773527	-4.29619357228122	0.0102276292012986	0.39116683818246	-2.19571176766445
1	29	204	A_24_P945283	NM_021120	DLG3	ref|NM_021120|ref|NM_020730|ref|NM_001166278|ens|ENST00000194900	Homo sapiens discs, large homolog 3 (Drosophila) (DLG3), transcript variant 1, mRNA [NM_021120]	1.08671149730497	9.11395792284777	-4.29501161380398	0.0102380149458458	0.39116683818246	-2.19652616220814
1	136	46	A_23_P253602	NM_001721	BMX	ref|NM_001721|ref|NM_203281|ens|ENST00000342014|ens|ENST00000357607	Homo sapiens BMX non-receptor tyrosine kinase (BMX), transcript variant 2, mRNA [NM_001721]	1.08453972672824	0.847493750120193	5.53285400376904	0.00820131972107464	0.39116683818246	-2.19918152038761
1	35	48	A_32_P218025	XR_109812	LOC100506253	ref|XR_109812|ref|XR_113644|ref|XR_112646|gb|BG288911	PREDICTED: Homo sapiens hypothetical LOC100506253 (LOC100506253), partial miscRNA [XR_109812]	1.08236524830821	5.12718774392488	-4.28668533608107	0.0103115320243556	0.39116683818246	-2.20227035229247
1	77	2	A_23_P387000	NM_173683	XKR6	ref|NM_173683|ens|ENST00000304437|ens|ENST00000382461|gb|BC024146	Homo sapiens XK, Kell blood group complex subunit-related family, member 6 (XKR6), transcript variant 2, mRNA [NM_173683]	1.07801212788516	4.60225007491841	-4.28567951757556	0.0103204551799415	0.39116683818246	-2.20296510849861
1	44	239	A_23_P23815	NM_021194	SLC30A1	ref|NM_021194|gb|AB451467|gb|BC121015|gb|BC121016	Homo sapiens solute carrier family 30 (zinc transporter), member 1 (SLC30A1), mRNA [NM_021194]	1.07766919983599	7.65320567522889	4.28378439363324	0.0103372926982527	0.39116683818246	-2.20427464228003
1	43	71	A_23_P31064	NM_015529	MOXD1	ref|NM_015529|ens|ENST00000367963|gb|CR624520|gb|AY007239	Homo sapiens monooxygenase, DBH-like 1 (MOXD1), transcript variant 2, mRNA [NM_015529]	-1.0774713169793	9.95154386143074	-4.28301946019841	0.0103440980793359	0.39116683818246	-2.20480339812691
1	166	100	A_23_P30913	NM_033554	HLA-DPA1	ref|NM_033554|ens|ENST00000374805|ens|ENST00000304959|ens|ENST00000415297	Homo sapiens major histocompatibility complex, class II, DP alpha 1 (HLA-DPA1), mRNA [NM_033554]	1.0754900964269	10.1415857788641	4.27846312814212	0.0103847444721007	0.39116683818246	-2.20795514888852
1	26	244	A_23_P18452	NM_002416	CXCL9	ref|NM_002416|ens|ENST00000264888|gb|X72755|gb|BC095396	Homo sapiens chemokine (C-X-C motif) ligand 9 (CXCL9), mRNA [NM_002416]	-1.07441766904998	2.18564772140451	-5.50322939450731	0.0083403643200302	0.39116683818246	-2.20818239757298
1	135	86	A_24_P276816	NM_018254	RCOR3	ref|NM_018254|ref|NM_001136225|ref|NM_001136223|ens|ENST00000452621	Homo sapiens REST corepressor 3 (RCOR3), transcript variant 4, mRNA [NM_018254]	-1.07323266272885	9.78106675257628	4.27764326815184	0.0103920783878655	0.39116683818246	-2.20852267286701
1	16	208	A_23_P209726	NM_007237	SP140	ref|NM_007237|ens|ENST00000392045|ens|ENST00000417495|ens|ENST00000350136	Homo sapiens SP140 nuclear body protein (SP140), transcript variant 1, mRNA [NM_007237]	-1.07236877752179	4.30986939397432	4.27604175645819	0.0104064221308777	0.39116683818246	-2.20963162643533
1	29	213	A_24_P50245	NM_006120	HLA-DMA	ref|NM_006120|ens|ENST00000412394|ens|ENST00000416806|ens|ENST00000422196	Homo sapiens major histocompatibility complex, class II, DM alpha (HLA-DMA), mRNA [NM_006120]	1.07117881117258	8.00208012778722	4.27301177033023	0.0104336240085634	0.39116683818246	-2.21173099754046
1	30	69	A_24_P936145	NM_138736	GNAO1	ref|NM_138736|gb|BX647214|gb|AL512686|gb|CR936770	Homo sapiens guanine nucleotide binding protein (G protein), alpha activating activity polypeptide O (GNAO1), transcript variant 2, mRNA [NM_138736]	-1.07112638804242	4.58214076581259	4.2729605398714	0.0104340846562185	0.39116683818246	-2.2117665077556
1	64	176	A_23_P67169	NM_000641	IL11	ref|NM_000641|ens|ENST00000264563|gb|E04896|gb|E08229	Homo sapiens interleukin 11 (IL11), mRNA [NM_000641]	-1.07082031007476	3.77359691210913	5.49021159910671	0.00840240847091741	0.39116683818246	-2.21216578233251
1	95	254	A_32_P131640	NM_173078	SLITRK4	ref|NM_173078|ref|NM_001184749|ref|NM_001184750|ens|ENST00000338017	Homo sapiens SLIT and NTRK-like family, member 4 (SLITRK4), transcript variant 2, mRNA [NM_173078]	1.07037312631831	3.32459863121732	-5.48725167450532	0.00841659730413058	0.39116683818246	-2.213073919643
1	169	90	A_24_P230895	NM_006515	SETMAR	ref|NM_006515|ref|NR_024022|ens|ENST00000430981|ens|ENST00000406657	Homo sapiens SET domain and mariner transposase fusion gene (SETMAR), mRNA [NM_006515]	-1.06955353536266	7.9392889611893	4.27024372727365	0.0104585478854496	0.39116683818246	-2.21365034460666
1	88	101	A_24_P465799	AF063695		gb|AF063695|gb|AF063720|gb|AF063735|gb|AF194793	Homo sapiens clone BCPBLL11 immunoglobulin lambda light chain variable region mRNA, partial cds. [AF063695]	1.06954746973697	2.32375716681667	-5.48497987168548	0.00842750812219203	0.39116683818246	-2.21377154177068
1	83	265	A_32_P93584	ENST00000508688		ens|ENST00000508688|ens|ENST00000435312|ens|ENST00000502764		-1.06849668463279	5.85516061141814	4.26885153267873	0.0104711100535135	0.39116683818246	-2.21461621502665
1	7	132	A_23_P36985	NM_002590	PCDH8	ref|NM_002590|ref|NM_032949|ens|ENST00000338862|ens|ENST00000448969	Homo sapiens protocadherin 8 (PCDH8), transcript variant 1, mRNA [NM_002590]	1.06788796954784	5.12782093392211	5.48202619993591	0.00844172057267904	0.39116683818246	-2.21467934180422
1	170	216	A_23_P353035	NM_001553	IGFBP7	ref|NM_001553|ens|ENST00000295666|ens|ENST00000512512|gb|CR612946	Homo sapiens insulin-like growth factor binding protein 7 (IGFBP7), mRNA [NM_001553]	-1.06760049545194	9.04649733271992	-4.26850762921292	0.0104742159431354	0.39116683818246	-2.21485486142885
1	60	36	A_24_P944331	NM_017705	PAQR5	ref|NM_017705|ref|NM_001104554|ens|ENST00000340965|ens|ENST00000443605	Homo sapiens progestin and adipoQ receptor family member V (PAQR5), transcript variant 2, mRNA [NM_017705]	-1.0670523386388	5.30336141289694	4.26742405568949	0.0104840091367989	0.39116683818246	-2.21560693177628
1	151	37	A_23_P135990	NM_005630	SLCO2A1	ref|NM_005630|ens|ENST00000310926|gb|U70867|gb|BC041140	Homo sapiens solute carrier organic anion transporter family, member 2A1 (SLCO2A1), mRNA [NM_005630]	1.06698129044826	2.71098254615698	-5.47141249266649	0.00849304280725199	0.39116683818246	-2.21794881552572
1	25	86	A_24_P233995	NM_022746	MOSC1	ref|NM_022746|ens|ENST00000366909|ens|ENST00000443880|ens|ENST00000366910	Homo sapiens MOCO sulphurase C-terminal domain containing 1 (MOSC1), nuclear gene encoding mitochondrial protein, mRNA [NM_022746]	-1.06603963221763	10.556715621815	4.2635176156854	0.0105194051179946	0.39116683818246	-2.21832003907402
1	10	69	A_23_P206359	NM_004360	CDH1	ref|NM_004360|ens|ENST00000261769|ens|ENST00000268794|ens|ENST00000379120	Homo sapiens cadherin 1, type 1, E-cadherin (epithelial) (CDH1), mRNA [NM_004360]	1.06603392483203	4.65255044187205	-4.26115378354485	0.0105408923372246	0.39116683818246	-2.21996312924755
1	127	176	A_23_P7313	NM_001040058	SPP1	ref|NM_001040058|ref|NM_001040060|ref|NM_000582|ens|ENST00000360804	Homo sapiens secreted phosphoprotein 1 (SPP1), transcript variant 1, mRNA [NM_001040058]	-1.06516358091038	3.01395360509822	-5.46396771927869	0.00852927781283771	0.39116683818246	-2.22024904073542
1	3	23	A_32_P71768	CU688181		gb|CU688181|gb|CU678447	Synthetic construct Homo sapiens gateway clone IMAGE:100021064 3' read HMGB1 mRNA. [CU688181]	-1.05934896444324	5.04674221153218	-4.25912158068069	0.0105594065902246	0.39116683818246	-2.22137652392452
1	126	121	A_23_P62793	BC019830	PRO2012	gb|BC019830	Homo sapiens hypothetical protein PRO2012, mRNA (cDNA clone IMAGE:4995736). [BC019830]	1.0574128006887	2.05325483510599	-5.4592555914672	0.00855231380219683	0.39116683818246	-2.22170791171005
1	33	90	A_32_P213861	ENST00000451762		ens|ENST00000451762|gb|AK124663|gb|AY250185	Homo sapiens cDNA FLJ42672 fis, clone BRAMY2026533. [AK124663]	1.0566779525076	6.2014723356062	-5.45544907133709	0.00857098015981454	0.39116683818246	-2.22288808406041
1	104	191	A_23_P396626	NM_007247	SYNRG	ref|NM_007247|ref|NM_198882|ref|NM_001163544|ref|NM_001163545	Homo sapiens synergin, gamma (SYNRG), transcript variant 1, mRNA [NM_007247]	1.0548544042175	6.60955483941619	4.2550700007145	0.0105964332432981	0.39116683818246	-2.22419665310961
1	113	132	A_23_P141802	NM_001040147	SERPINB7	ref|NM_001040147|ref|NM_003784|ens|ENST00000336429|ens|ENST00000398019	Homo sapiens serpin peptidase inhibitor, clade B (ovalbumin), member 7 (SERPINB7), transcript variant 2, mRNA [NM_001040147]	1.05359684432136	3.86606207211045	-5.45081723747028	0.00859376334342258	0.39116683818246	-2.22432616090322
1	140	126	A_24_P340066	NM_001421	ELF4	ref|NM_001421|ref|NM_001127197|ens|ENST00000308167|ens|ENST00000335997	Homo sapiens E74-like factor 4 (ets domain transcription factor) (ELF4), transcript variant 1, mRNA [NM_001421]	-1.05239367773279	11.1299704586772	-4.25268338003662	0.0106183160575776	0.39116683818246	-2.22585928604189
1	161	236	A_24_P416177	NM_001114	ADCY7	ref|NM_001114|ens|ENST00000254235|ens|ENST00000394697|gb|D25538	Homo sapiens adenylate cyclase 7 (ADCY7), mRNA [NM_001114]	1.05136212770594	4.15082139614023	-5.44457226778091	0.00862460284775872	0.39116683818246	-2.22626860379183
1	104	203	A_32_P494790	XR_019089		gb|XR_019089	PREDICTED: Homo sapiens similar to ADAM metallopeptidase domain 21 preproprotein (LOC646548), miscRNA [XR_019089]	-1.04965409977344	3.81706479334371	-5.44152388661186	0.00863970757009659	0.39116683818246	-2.22721824863834
1	73	253	A_24_P25278	AK095251		gb|AK095251	Homo sapiens cDNA FLJ37932 fis, clone CTONG2004941. [AK095251]	1.04903888245904	1.94498750024039	-5.44077978570443	0.00864339967523559	0.39116683818246	-2.22745020104708
1	40	33	A_32_P54242	NM_153686	LCORL	ref|NM_153686|ens|ENST00000326877|gb|AK096181|gb|BC037322	Homo sapiens ligand dependent nuclear receptor corepressor-like (LCORL), transcript variant 2, mRNA [NM_153686]	1.04873450463545	6.40507002299305	-4.24834852152133	0.0106581991266035	0.39116683818246	-2.22888182883698
1	12	167	A_24_P94402	NM_005378	MYCN	ref|NM_005378|ens|ENST00000396041|ens|ENST00000426211|ens|ENST00000281043	Homo sapiens v-myc myelocytomatosis viral related oncogene, neuroblastoma derived (avian) (MYCN), mRNA [NM_005378]	-1.04684786921585	4.95872651111082	4.24574906609185	0.0106822005715994	0.39116683818246	-2.23069599278708
1	136	230	A_32_P168349	ENST00000466799		ens|ENST00000466799|ens|ENST00000467835|ens|ENST00000473930|ens|ENST00000488047		-1.04640238264505	4.17430537776305	-5.42391022260706	0.00872764247269866	0.39116683818246	-2.23272431657781
1	5	151	A_23_P304524	NM_001040260	DCLK2	ref|NM_001040260|ref|NM_001040261|ref|NR_036614|ens|ENST00000411937	Homo sapiens doublecortin-like kinase 2 (DCLK2), transcript variant 1, mRNA [NM_001040260]	-1.04040093806595	5.50149953821621	4.24243189977619	0.0107129217828248	0.39116683818246	-2.23301285268066
1	20	197	A_23_P500410	NM_130463	ATP6V1G2	ref|NM_130463|ref|NM_138282|ens|ENST00000323052|ens|ENST00000303892	Homo sapiens ATPase, H+ transporting, lysosomal 13kDa, V1 subunit G2 (ATP6V1G2), transcript variant 1, mRNA [NM_130463]	-1.04028435462742	7.25746708725973	4.23966825206726	0.0107385965656011	0.39116683818246	-2.23494465594643
1	122	145	A_23_P383009	NM_000599	IGFBP5	ref|NM_000599|ens|ENST00000233813|gb|BC073984|gb|L27560	Homo sapiens insulin-like growth factor binding protein 5 (IGFBP5), mRNA [NM_000599]	1.0385675151614	6.50900378632534	-4.23628363468454	0.0107701395258296	0.39116683818246	-2.23731243560754
1	120	102	A_32_P181166	NM_174896	C1orf162	ref|NM_174896|ens|ENST00000369718|ens|ENST00000464591|ens|ENST00000343534	Homo sapiens chromosome 1 open reading frame 162 (C1orf162), mRNA [NM_174896]	1.03693003536926	5.13046944379227	4.23332984142557	0.0107977570377774	0.39116683818246	-2.2393805477677
1	113	92	A_23_P361027	AK096570	LOC643837	gb|AK096570|gb|CR594200	Homo sapiens cDNA FLJ39251 fis, clone OCBBF2008701. [AK096570]	1.03633561925103	5.50213074123508	-4.23258162341482	0.0108047660564738	0.39116683818246	-2.239904671363
1	156	92	A_23_P33894	NM_201222	MAGED2	ref|NM_201222|ref|NM_014599|ref|NM_177433|ens|ENST00000487482	Homo sapiens melanoma antigen family D, 2 (MAGED2), transcript variant 3, mRNA [NM_201222]	1.03471871952223	12.9423904463257	4.23085850019526	0.0108209280960588	0.39116683818246	-2.24111210456356
1	44	59	A_24_P216456	NM_001004343	MAP1LC3C	ref|NM_001004343|ens|ENST00000357246|gb|BC132986|gb|BC132988	Homo sapiens microtubule-associated protein 1 light chain 3 gamma (MAP1LC3C), mRNA [NM_001004343]	1.03436961160049	4.28569510703468	-5.39717460788814	0.00886329577437017	0.39116683818246	-2.24114414544882
1	38	98	A_24_P887768	DB363693		gb|DB363693	DB363693 NT2RP2 Homo sapiens cDNA clone NT2RP2000215 3', mRNA sequence [DB363693]	-1.03186541633558	2.10110306649471	-4.22987705946777	0.0108301463075139	0.39116683818246	-2.24180006805428
1	128	132	A_32_P164916	AL833005		gb|AL833005	Homo sapiens mRNA; cDNA DKFZp666D074 (from clone DKFZp666D074) [AL833005]	1.0311600067564	7.49478904490335	4.22983537298346	0.0108305380547195	0.39116683818246	-2.24182929308944
1	162	185	A_23_P340148	NM_021998	ZNF711	ref|NM_021998|ens|ENST00000276123|ens|ENST00000395402|ens|ENST00000373165	Homo sapiens zinc finger protein 711 (ZNF711), mRNA [NM_021998]	-1.02920776802445	8.91417426206143	-4.22872066111826	0.0108410197392456	0.39116683818246	-2.24261090013966
1	72	229	A_23_P2492	NM_001734	C1S	ref|NM_001734|ref|NM_201442|ens|ENST00000360817|ens|ENST00000382222	Homo sapiens complement component 1, s subcomponent (C1S), transcript variant 2, mRNA [NM_001734]	1.02915027652974	4.35822406512207	5.39011463186284	0.00889956209255269	0.39116683818246	-2.24338014084865
1	61	99	A_23_P166147	NR_026714	FAM182B	ref|NR_026714|ens|ENST00000453481|gb|AL096727|gb|CR607715	Homo sapiens family with sequence similarity 182, member B (FAM182B), non-coding RNA [NR_026714]	1.02729804249076	3.74014206783524	5.38132585754888	0.00894497200961202	0.39116683818246	-2.24617106802627
1	86	104	A_23_P211459	NM_014323	PATZ1	ref|NM_014323|ref|NM_032052|ref|NM_032050|ens|ENST00000405309	Homo sapiens POZ (BTB) and AT hook containing zinc finger 1 (PATZ1), transcript variant 1, mRNA [NM_014323]	1.02684269466542	8.54223570156383	-4.22281683831928	0.0108967341582664	0.39116683818246	-2.24675433146053
1	135	246	A_32_P164238	CU675892		gb|CU675892	Synthetic construct Homo sapiens gateway clone IMAGE:100019347 3' read RPL4 mRNA. [CU675892]	1.02344765197087	4.32159955182894	4.222687853248	0.0108979551673591	0.39116683818246	-2.24684492783522
1	135	142	A_24_P626850	NM_004285	H6PD	ref|NM_004285|ens|ENST00000377403|gb|AK091191|gb|AX746838	Homo sapiens hexose-6-phosphate dehydrogenase (glucose 1-dehydrogenase) (H6PD), mRNA [NM_004285]	-1.02255507091414	4.60575507468838	-5.37175482113167	0.00899475793577883	0.39116683818246	-2.24921976836594
1	21	2	A_23_P218346	NM_025185	TANC2	ref|NM_025185|ens|ENST00000389520|ens|ENST00000424789|gb|AB046856	Homo sapiens tetratricopeptide repeat, ankyrin repeat and coiled-coil containing 2 (TANC2), mRNA [NM_025185]	-1.0223879787667	4.91982379224378	4.21910024480196	0.0109319814281349	0.39116683818246	-2.24936601969281
1	141	117	A_32_P220161	BI497361		gb|BI497361	df135e07.y1 Morton Fetal Cochlea Homo sapiens cDNA clone IMAGE:2537964 5', mRNA sequence [BI497361]	-1.02171482370203	7.02863350945841	4.21699916546727	0.0109519672248836	0.39116683818246	-2.25084359933958
1	16	126	A_23_P371266	NM_015569	DNM3	ref|NM_015569|ref|NM_001136127|ens|ENST00000359070|ens|ENST00000358155	Homo sapiens dynamin 3 (DNM3), transcript variant 1, mRNA [NM_015569]	1.02120654761866	3.90305346853169	5.35900470603525	0.00906162681495685	0.39116683818246	-2.25329633424828
1	6	66	A_23_P201097	NM_000858	GUK1	ref|NM_000858|ref|NM_001159390|ref|NM_001159391|ens|ENST00000464858	Homo sapiens guanylate kinase 1 (GUK1), transcript variant 2, mRNA [NM_000858]	1.02109857529341	13.1066266652748	4.21317495346467	0.0109884547645405	0.39116683818246	-2.25353506407833
1	48	180	A_23_P133359	NM_030613	ZFP2	ref|NM_030613|ens|ENST00000523286|ens|ENST00000520301|ens|ENST00000361362	Homo sapiens zinc finger protein 2 homolog (mouse) (ZFP2), mRNA [NM_030613]	-1.0206126280562	4.63682242144833	4.21249308441539	0.0109949757025644	0.39116683818246	-2.25401524501018
1	65	248	A_32_P540991	NM_003647	DGKE	ref|NM_003647|ens|ENST00000284061|gb|AK057591	Homo sapiens diacylglycerol kinase, epsilon 64kDa (DGKE), mRNA [NM_003647]	-1.02009393470986	6.93991792465072	4.21094161821731	0.0110098299469415	0.39116683818246	-2.25510812813473
1	102	73	A_32_P82179	ENST00000506465		ens|ENST00000506465		1.01911961868496	7.15474998736285	4.20833010766237	0.0110348870402085	0.39116683818246	-2.25694873386866
1	161	251	A_24_P49539	NM_181462	MRPL55	ref|NM_181462|ref|NM_181463|ref|NM_181456|ref|NM_181441	Homo sapiens mitochondrial ribosomal protein L55 (MRPL55), nuclear gene encoding mitochondrial protein, transcript variant 4, mRNA [NM_181462]	-1.01900039577551	11.365194481492	4.20795829021047	0.0110384600612166	0.39116683818246	-2.25721089541336
1	102	45	A_23_P163117	NM_024644	C14orf169	ref|NM_024644|gb|AK299994|gb|BC011350|gb|AY390535	Homo sapiens chromosome 14 open reading frame 169 (C14orf169), mRNA [NM_024644]	1.01778625863394	1.63848150814767	5.34213996170512	0.00915104490779292	0.39116683818246	-2.25871530549136
1	66	17	A_23_P111402	NM_032784	RSPO3	ref|NM_032784|ens|ENST00000356698|gb|CR621431|gb|AF086298	Homo sapiens R-spondin 3 homolog (Xenopus laevis) (RSPO3), mRNA [NM_032784]	-1.01761409588804	1.84352102986087	-4.20452688632114	0.0110714991803617	0.39116683818246	-2.2596315235024
1	21	191	A_23_P110175	NM_001334	CTSO	ref|NM_001334|ens|ENST00000507427|ens|ENST00000433477|ens|ENST00000281527	Homo sapiens cathepsin O (CTSO), mRNA [NM_001334]	-1.01619937017228	6.31864468667646	4.20400437863959	0.0110765403761177	0.39116683818246	-2.26000030953987
1	131	145	A_24_P691604	ENST00000360264		ens|ENST00000360264|ens|ENST00000292535|ref|XR_114073|ref|XR_108855	cut-like homeobox 1 [Source:HGNC Symbol;Acc:2557] [ENST00000360264]	1.01381390070141	6.48761841966142	-4.20304468167634	0.0110858066825778	0.39116683818246	-2.26067779575776
1	22	181	A_23_P56913	NM_001029881	CIB4	ref|NM_001029881|ens|ENST00000288861|gb|BC127684|gb|BC127685	Homo sapiens calcium and integrin binding family member 4 (CIB4), mRNA [NM_001029881]	1.01291274867735	2.5206419579719	4.19748722760506	0.0111396470110871	0.39116683818246	-2.26460437153223
1	138	197	A_23_P9621	NM_001421	ELF4	ref|NM_001421|ref|NM_001127197|ens|ENST00000308167|ens|ENST00000335997	Homo sapiens E74-like factor 4 (ets domain transcription factor) (ELF4), transcript variant 1, mRNA [NM_001421]	1.01280670142694	6.63473932027919	-4.19670831665274	0.0111472177414546	0.39116683818246	-2.2651551630275
1	161	93	A_23_P103864	NM_024525	TTC13	ref|NM_024525|ref|NM_001122835|ens|ENST00000414259|ens|ENST00000366661	Homo sapiens tetratricopeptide repeat domain 13 (TTC13), transcript variant 1, mRNA [NM_024525]	1.01218079499932	10.1918580859414	4.19627765040605	0.0111514062722334	0.39116683818246	-2.26545974852461
1	148	36	A_24_P400172	NR_026966	LOC100130691	ref|NR_026966|ens|ENST00000430416|ens|ENST00000456746|ens|ENST00000397057	Homo sapiens hypothetical LOC100130691 (LOC100130691), non-coding RNA [NR_026966]	-1.01070030452258	4.55424049464577	5.31834687446832	0.00927910570907078	0.39116683818246	-2.26641283430746
1	18	166	A_32_P67610	CR605444	FBXL4	gb|CR605444|gb|AK055220	full-length cDNA clone CS0DK008YC22 of HeLa cells Cot 25-normalized of Homo sapiens (human). [CR605444]	1.00867119317833	7.28927320151747	4.19152950944002	0.0111977088494072	0.39116683818246	-2.26882011990237
1	116	141	A_24_P71890	NM_053036	NPFFR2	ref|NM_053036|ref|NM_004885|ref|NM_001144756|ens|ENST00000344413	Homo sapiens neuropeptide FF receptor 2 (NPFFR2), transcript variant 2, mRNA [NM_053036]	1.00716071560233	3.99026606142963	5.30969194964228	0.0093262509122265	0.39116683818246	-2.26922816279139
1	126	245	A_23_P84892	NM_032882	PNMA6A	ref|NM_032882|ens|ENST00000370260|ens|ENST00000370261|ref|XM_002343858	Homo sapiens paraneoplastic antigen like 6A (PNMA6A), mRNA [NM_032882]	-1.00626345907605	7.51419928483829	4.19025954129338	0.0112101317408072	0.39116683818246	-2.26971961652934
1	162	224	A_24_P83262	NM_003270	TSPAN6	ref|NM_003270|ens|ENST00000494424|ens|ENST00000496771|ens|ENST00000431386	Homo sapiens tetraspanin 6 (TSPAN6), mRNA [NM_003270]	-1.00604255596802	12.7429138069523	-4.18921560625409	0.0112203557695727	0.39116683818246	-2.27045924236027
1	113	136	A_23_P121064	NM_002852	PTX3	ref|NM_002852|ens|ENST00000295927|gb|CR605317|gb|CR593354	Homo sapiens pentraxin 3, long (PTX3), mRNA [NM_002852]	1.00335557158294	7.1126863309499	-4.18677149218664	0.0112443359414124	0.39116683818246	-2.27219168498183
1	54	136	A_23_P381772	AF130083		gb|AF130083	Homo sapiens clone FLB6613 PRO1737 mRNA, complete cds. [AF130083]	-1.00155720320031	1.92223016103224	-5.29846096539208	0.0093878812601471	0.39116683818246	-2.27289367573098
1	34	177	A_24_P13285	NM_006741	PPP1R1A	ref|NM_006741|ens|ENST00000257905|gb|BC022470	Homo sapiens protein phosphatase 1, regulatory (inhibitor) subunit 1A (PPP1R1A), mRNA [NM_006741]	1.00013178274604	4.52113501973145	4.18233262196962	0.0112880425905819	0.39116683818246	-2.275340898126
1	129	38	A_24_P407259	NM_007084	SOX21	ref|NM_007084|ens|ENST00000376945	Homo sapiens SRY (sex determining region Y)-box 21 (SOX21), mRNA [NM_007084]	0.997509582875035	5.71417806602192	4.18200504805301	0.0112912759468996	0.39116683818246	-2.27557344497198
1	62	69	A_32_P147149	ENST00000514409		ens|ENST00000514409|ens|ENST00000499346|gb|AF088062|gb|BC036629	Homo sapiens full length insert cDNA clone ZD74E10. [AF088062]	-0.996161201751226	7.498707124608	-4.18193440163776	0.0112919734140541	0.39116683818246	-2.27562359993968
1	13	87	A_24_P400027	NM_173698	FAM133A	ref|NM_173698|ref|NM_001171110|ref|NM_001171109|ref|NM_001171111	Homo sapiens family with sequence similarity 133, member A (FAM133A), transcript variant 2, mRNA [NM_173698]	0.994932620317281	6.29460391820046	4.17872910902909	0.0113236717826986	0.39116683818246	-2.27790015482403
1	148	133	A_24_P93874	BC016740	LOC100289045	gb|BC016740|tc|NP409688	Homo sapiens cDNA clone IMAGE:4133686, partial cds. [BC016740]	0.994491243426878	2.80698280394407	-5.2766468308088	0.00950906664475292	0.39116683818246	-2.28005293885431
1	10	8	A_24_P299562	AF116618		gb|AF116618|gb|CU678912	Homo sapiens PRO1038 mRNA, complete cds. [AF116618]	-0.994365007766253	2.51502118124001	-4.17412466604887	0.0113693911666434	0.39116683818246	-2.28117380553529
1	130	52	A_32_P57140	NM_032776	JMJD1C	ref|NM_032776|ens|ENST00000399251|ens|ENST00000399262|gb|BC067238	Homo sapiens jumonji domain containing 1C (JMJD1C), transcript variant 1, mRNA [NM_032776]	0.992494250144567	7.42501316559106	4.17354018078239	0.0113752103517961	0.39116683818246	-2.28158964360967
1	77	95	A_23_P103011	NM_004914	RAB36	ref|NM_004914|ens|ENST00000263116|gb|AB023061|gb|AF133588	Homo sapiens RAB36, member RAS oncogene family (RAB36), mRNA [NM_004914]	0.99179278745836	7.34016329552154	4.17297807479546	0.0113808100481892	0.39116683818246	-2.28198961983271
1	157	141	A_24_P927976	AL512748	KATNAL2	gb|AL512748|tc|NP304570	Homo sapiens mRNA; cDNA DKFZp667C165 (from clone DKFZp667C165). [AL512748]	-0.991060011533888	4.09285805784446	-5.27012246778199	0.00954569584931038	0.39116683818246	-2.28220442098933
1	60	148	A_23_P162010	NM_176875	CCKBR	ref|NM_176875|ens|ENST00000334619|gb|AK292064|gb|D13305	Homo sapiens cholecystokinin B receptor (CCKBR), mRNA [NM_176875]	-0.990344625105731	4.76892179672238	5.26886919385404	0.00955275242819704	0.39116683818246	-2.28261824334527
1	139	125	A_23_P334857	NM_152520	ZNF385B	ref|NM_152520|ref|NM_001113397|ref|NM_001113398|ens|ENST00000409692	Homo sapiens zinc finger protein 385B (ZNF385B), transcript variant 1, mRNA [NM_152520]	0.990052834187895	5.8749138333177	4.17176640892247	0.0113928917417561	0.39116683818246	-2.2828520021163
1	166	120	A_24_P566891	AK023803	ARF1	gb|AK023803	Homo sapiens cDNA FLJ13741 fis, clone PLACE3000208. [AK023803]	0.982865616916356	9.26245742971335	4.17141317491955	0.0113964167420513	0.39116683818246	-2.28310346190134
1	112	114	A_23_P859	NM_001126	ADSS	ref|NM_001126|ens|ENST00000468215|ens|ENST00000366535|ens|ENST00000449326	Homo sapiens adenylosuccinate synthase (ADSS), mRNA [NM_001126]	0.980931765247129	11.3343242967223	4.17036819754304	0.0114068523528854	0.39116683818246	-2.28384749545478
1	104	187	A_32_P117186	CR749547		gb|CR749547	Homo sapiens mRNA; cDNA DKFZp686J17110 (from clone DKFZp686J17110) [CR749547]	0.979555720550028	3.6261642269739	5.26504208324573	0.00957434191669734	0.39116683818246	-2.28388300976379
1	10	171	A_23_P217297	NM_021998	ZNF711	ref|NM_021998|ens|ENST00000395402|ens|ENST00000373165|gb|AY726603	Homo sapiens zinc finger protein 711 (ZNF711), mRNA [NM_021998]	0.978966905894966	9.64379288444576	-4.1692171840113	0.0114183599628051	0.39116683818246	-2.2846672636502
1	63	186	A_24_P242204	NM_145799	SEPT6	ref|NM_145799|ref|NM_015129|ens|ENST00000343984|ens|ENST00000394612	Homo sapiens septin 6 (SEPT6), transcript variant I, mRNA [NM_145799]	-0.978788359526354	8.43511447829472	-4.16388974979789	0.0114718016738699	0.39116683818246	-2.28846476096825
1	129	122	A_32_P80610	AK124080	LOC100288860	gb|AK124080|gb|XM_002343671	Homo sapiens cDNA FLJ42086 fis, clone TESOP1000127. [AK124080]	0.977955916077443	2.00059153431264	5.24176942888078	0.00970696491866915	0.39116683818246	-2.29160924425328
1	6	40	A_23_P331049	NM_006426	DPYSL4	ref|NM_006426|ens|ENST00000338492|ens|ENST00000368629|gb|AB006713	Homo sapiens dihydropyrimidinase-like 4 (DPYSL4), mRNA [NM_006426]	-0.977720493827611	10.4133765398143	4.15840167504551	0.0115271642323976	0.39116683818246	-2.29238231311411
1	57	128	A_24_P195120	ENST00000518198		ens|ENST00000518198|gb|AK058001	DENN/MADD domain containing 3 [Source:HGNC Symbol;Acc:29134] [ENST00000518198]	-0.976255547837627	1.70359481760805	5.23556557584441	0.00974271022866305	0.39116683818246	-2.29367909374868
1	38	81	A_23_P163235	NM_001015001	CKMT1A	ref|NM_001015001|ref|NM_020990|ens|ENST00000450086|ens|ENST00000438947	Homo sapiens creatine kinase, mitochondrial 1A (CKMT1A), nuclear gene encoding mitochondrial protein, mRNA [NM_001015001]	0.974890669881524	12.6357669370554	4.15624292579074	0.0115490277323296	0.39116683818246	-2.29392483701923
1	112	51	A_23_P161837	NM_130385	MRVI1	ref|NM_130385|ref|NM_001100163|ref|NM_001098579|ref|NM_001100167	Homo sapiens murine retrovirus integration site 1 homolog (MRVI1), transcript variant 2, mRNA [NM_130385]	-0.973888277524001	2.83256112162944	-5.23184682891467	0.00976421668932213	0.39116683818246	-2.29492189031839
1	86	69	A_32_P100707	AW964144		gb|AW964144	EST376217 MAGE resequences, MAGH Homo sapiens cDNA, mRNA sequence [AW964144]	0.973407754400229	5.63724144689513	5.23135514369838	0.00976706472205045	0.39116683818246	-2.29508632701199
1	118	264	A_23_P122052	NM_001008397	GPX8	ref|NM_001008397|ens|ENST00000503787|ens|ENST00000521115|ens|ENST00000506123	Homo sapiens glutathione peroxidase 8 (putative) (GPX8), mRNA [NM_001008397]	0.970807679298798	10.6376515016949	-4.15338664980878	0.0115780310397052	0.39116683818246	-2.29596711602139
1	153	31	A_24_P80915	NM_014739	BCLAF1	ref|NM_014739|ref|NM_001077440|ref|NM_001077441|ens|ENST00000353331	Homo sapiens BCL2-associated transcription factor 1 (BCLAF1), transcript variant 1, mRNA [NM_014739]	0.967859598730981	6.22926004975112	-4.15237235543554	0.0115883511291584	0.39116683818246	-2.29669271889743
1	162	155	A_32_P39669	ENST00000435913		ens|ENST00000435913|ens|ENST00000421640		-0.967108735644676	5.83360514678816	4.15227187254787	0.0115893740989135	0.39116683818246	-2.29676461253645
1	25	65	A_32_P352358	NM_001040071	LOC650293	ref|NM_001040071|ens|ENST00000420198|ens|ENST00000341827|ens|ENST00000419056	Homo sapiens seven transmembrane helix receptor (LOC650293), mRNA [NM_001040071]	0.96588621132729	3.78476211837706	5.2244030696597	0.00980744651035745	0.39116683818246	-2.29741426290453
1	70	229	A_23_P352717	NM_182541	TMEM31	ref|NM_182541|ens|ENST00000319560|gb|DQ891514|gb|DQ894705	Homo sapiens transmembrane protein 31 (TMEM31), mRNA [NM_182541]	0.965463678490341	7.04638716560549	-4.14956671110663	0.0116169542410046	0.39116683818246	-2.29870081630061
1	55	125	A_23_P167030	NM_000316	PTH1R	ref|NM_000316|ref|NM_001184744|ens|ENST00000427125|ens|ENST00000469279	Homo sapiens parathyroid hormone 1 receptor (PTH1R), transcript variant 1, mRNA [NM_000316]	-0.964644672615882	5.45249732141693	4.1491801711769	0.0116209014907784	0.39116683818246	-2.29897759201417
1	125	37	A_24_P221497	NM_001145718	CT47B1	ref|NM_001145718|ens|ENST00000371311	Homo sapiens cancer/testis antigen family 147, member B1 (CT47B1), mRNA [NM_001145718]	0.964506342975439	1.95237425294435	-5.20510383904074	0.00992065979545574	0.39116683818246	-2.30390538505247
1	154	26	A_32_P148047	CD239565		gb|CD239565	FNPBWA06 FNP Homo sapiens cDNA, mRNA sequence [CD239565]	0.964487360361113	6.05967398782924	4.14161402773498	0.0116984850860791	0.39116683818246	-2.30440084958237
1	162	131	A_24_P918183	ENST00000412854		ens|ENST00000412854|ens|ENST00000507106|gb|U82311|gb|U82306	Novel protein Fragment [Source:UniProtKB/TrEMBL;Acc:Q5VX57] [ENST00000412854]	-0.963250831054524	3.91948932658166	5.20250845810469	0.00993601063057319	0.39116683818246	-2.30478154659326
1	89	33	A_23_P94422	NM_014791	MELK	ref|NM_014791|ens|ENST00000298048|gb|AK293423|gb|AK301131	Homo sapiens maternal embryonic leucine zipper kinase (MELK), mRNA [NM_014791]	0.961891088139366	11.199048110765	-4.14031446727158	0.0117118723413779	0.39116683818246	-2.30533342902662
1	113	122	A_24_P551028	NM_001001664	SPOPL	ref|NM_001001664|ens|ENST00000280098|gb|AK094583|gb|BC071613	Homo sapiens speckle-type POZ protein-like (SPOPL), mRNA [NM_001001664]	0.958941456411085	7.56553602303993	-4.13559606635509	0.0117606307257914	0.39116683818246	-2.30872207385532
1	85	187	A_32_P233799	AB007953		gb|AB007953	Homo sapiens mRNA, chromosome 1 specific transcript KIAA0484. [AB007953]	-0.956305750646439	5.86889793912322	4.13396963993086	0.011777493221411	0.39116683818246	-2.30989110464926
1	104	164	A_23_P18123	NM_014932	NLGN1	ref|NM_014932|ens|ENST00000361589|gb|AB028993	Homo sapiens neuroligin 1 (NLGN1), mRNA [NM_014932]	0.954126379994373	7.30796831060887	-4.13383955418919	0.0117788431599802	0.39116683818246	-2.30998462819555
1	27	52	A_24_P783008	NM_001102659	LOC200726	ref|NM_001102659|ens|ENST00000441223	Homo sapiens hCG1657980 (LOC200726), mRNA [NM_001102659]	-0.953401976289504	2.97828776840919	-4.13359184339878	0.0117814142342129	0.39116683818246	-2.3101627256229
1	37	174	A_24_P914479	BC002724	SNX5	gb|BC002724|gb|BC064555|gb|BC073171|gb|AK123903	Homo sapiens sorting nexin 5, mRNA (cDNA clone IMAGE:3629947), with apparent retained intron. [BC002724]	-0.95337795557035	11.5907874222633	4.13231462536138	0.0117946814387254	0.39116683818246	-2.31108119430197
1	144	29	A_23_P160159	NM_003039	SLC2A5	ref|NM_003039|ref|NR_024180|ens|ENST00000456780|gb|M55531	Homo sapiens solute carrier family 2 (facilitated glucose/fructose transporter), member 5 (SLC2A5), transcript variant 1, mRNA [NM_003039]	0.953315371340285	1.79796677961923	5.17382608175655	0.0101076739931583	0.39116683818246	-2.31451558095901
1	26	214	A_32_P140489	NM_001001557	GDF6	ref|NM_001001557|ens|ENST00000287020|gb|AJ537424	Homo sapiens growth differentiation factor 6 (GDF6), mRNA [NM_001001557]	0.952994774769418	6.24174817723668	-4.12717846853116	0.0118482121642852	0.39116683818246	-2.31477778789495
1	23	142	A_24_P350576	NM_015028	TNIK	ref|NM_015028|ref|NM_001161560|ref|NM_001161561|ref|NM_001161562	Homo sapiens TRAF2 and NCK interacting kinase (TNIK), transcript variant 1, mRNA [NM_015028]	-0.951963755800245	9.67962912090839	-4.12474829512627	0.0118736402163322	0.39116683818246	-2.3165285620435
1	55	35	A_24_P185036	NM_018348	FTSJD1	ref|NM_018348|ref|NM_001099642|ens|ENST00000434935|ens|ENST00000393548	Homo sapiens FtsJ methyltransferase domain containing 1 (FTSJD1), transcript variant 1, mRNA [NM_018348]	-0.95081805631762	7.10523028412425	4.12295590652118	0.0118924361302047	0.39116683818246	-2.31782056839173
1	102	131	A_32_P70245	NM_001195278	LOC100131199	ref|NM_001195278|gb|AL359605|gb|AK124873	Homo sapiens transmembrane protein 178-like (LOC100131199), mRNA [NM_001195278]	0.948384787101087	6.44371641248509	5.1606188560729	0.0101879792509465	0.39116683818246	-2.31902957225762
1	13	171	A_23_P416732	NM_174910	TCTE3	ref|NM_174910|ens|ENST00000366774|gb|HQ258741|gb|BC113639	Homo sapiens t-complex-associated-testis-expressed 3 (TCTE3), mRNA [NM_174910]	-0.940954493080434	4.56034642817638	-5.1592548505399	0.0101963188253628	0.39116683818246	-2.31949691373114
1	125	85	A_23_P157247	NM_001097620	TMEM184A	ref|NM_001097620|ens|ENST00000468535|ens|ENST00000319018|ens|ENST00000297477	Homo sapiens transmembrane protein 184A (TMEM184A), mRNA [NM_001097620]	-0.940437186984175	2.69977784347363	5.15908111992243	0.0101973816393595	0.39116683818246	-2.31955645353938
1	55	48	A_24_P131718	NM_016577	RAB6B	ref|NM_016577|ens|ENST00000285208|gb|AB073348|gb|AK055102	Homo sapiens RAB6B, member RAS oncogene family (RAB6B), mRNA [NM_016577]	-0.939076271725892	4.2332069193605	4.11901506282779	0.0119338855603843	0.39116683818246	-2.32066337276738
1	56	215	A_23_P309361	NM_144584	C1orf59	ref|NM_144584|ref|NM_001102592|ens|ENST00000370032|ens|ENST00000370031	Homo sapiens chromosome 1 open reading frame 59 (C1orf59), transcript variant 1, mRNA [NM_144584]	-0.938744092800547	2.6424936959993	5.15517650060684	0.0102213055063428	0.39116683818246	-2.32089554178576
1	162	222	A_23_P202448	NM_199168	CXCL12	ref|NM_199168|ref|NM_001178134|ens|ENST00000343575|gb|CR615181	Homo sapiens chemokine (C-X-C motif) ligand 12 (CXCL12), transcript variant 1, mRNA [NM_199168]	0.937225027546119	4.457974309127	4.11800175828576	0.0119445709631434	0.39116683818246	-2.3213948128692
1	43	142	A_23_P135157	NM_001031689	PLAA	ref|NM_001031689|ens|ENST00000397292|gb|AF083395|gb|AK223544	Homo sapiens phospholipase A2-activating protein (PLAA), mRNA [NM_001031689]	-0.935724748387989	10.9245327650411	-4.11776058368333	0.0119471158389839	0.39116683818246	-2.32156892999961
1	79	240	A_23_P163216	NM_024837	ATP8B4	ref|NM_024837|ens|ENST00000284509|gb|AK123747|gb|AK025125	Homo sapiens ATPase, class I, type 8B, member 4 (ATP8B4), mRNA [NM_024837]	-0.93524565819129	1.43384155116632	5.142723637996	0.0102980804140394	0.39116683818246	-2.32517807827864
1	25	194	A_23_P11841	NM_001684	ATP2B4	ref|NM_001684|ref|NM_001001396|ens|ENST00000341360|ens|ENST00000357681	Homo sapiens ATPase, Ca++ transporting, plasma membrane 4 (ATP2B4), transcript variant 2, mRNA [NM_001684]	-0.934718507917411	5.80406107903206	4.1104454045865	0.0120246107627962	0.39116683818246	-2.32685537187174
1	20	231	A_23_P205531	NM_002937	RNASE4	ref|NM_002937|ref|NM_194431|ens|ENST00000397995|ens|ENST00000304704	Homo sapiens ribonuclease, RNase A family, 4 (RNASE4), transcript variant 2, mRNA [NM_002937]	-0.934299004037591	7.22886666334335	4.10925742030054	0.0120372518815946	0.39116683818246	-2.32771484285958
1	97	79	A_23_P349857	NM_004883	NRG2	ref|NM_004883|ref|NM_013982|ens|ENST00000446269|ens|ENST00000394770	Homo sapiens neuregulin 2 (NRG2), transcript variant 1, mRNA [NM_004883]	0.933933494033732	4.95110250618603	5.13196059751869	0.0103650251148394	0.39116683818246	-2.32889404683911
1	96	201	A_23_P111672	NM_152829	TES	ref|NM_152829|ref|NM_015641|ens|ENST00000257721|ens|ENST00000358204	Homo sapiens testis derived transcript (3 LIM domains) (TES), transcript variant 2, mRNA [NM_152829]	0.927481678725504	10.40036956444	-4.10739029786976	0.0120571513074594	0.39116683818246	-2.32906618864562
1	57	174	A_32_P102300	ENST00000472734		ens|ENST00000472734		0.927480532186481	7.82174646054367	4.10726049463603	0.0120585361683826	0.39116683818246	-2.32916015932845
1	133	16	A_23_P210554	NM_006038	SPATA2	ref|NM_006038|ref|NM_001135773|ens|ENST00000422556|ens|ENST00000289431	Homo sapiens spermatogenesis associated 2 (SPATA2), transcript variant 1, mRNA [NM_006038]	0.927178451666041	6.13706302228229	-4.10712059076956	0.0120600290024953	0.39116683818246	-2.3292614459005
1	72	91	A_23_P306352	NM_020769	RGAG1	ref|NM_020769|ens|ENST00000465301|gb|AB037739|gb|AY121804	Homo sapiens retrotransposon gag domain containing 1 (RGAG1), mRNA [NM_020769]	-0.926314841160841	5.37381045010683	-5.12999315572076	0.0103773217312747	0.39116683818246	-2.32957477559496
1	156	178	A_23_P164650	NM_000041	APOE	ref|NM_000041|ens|ENST00000252486|gb|AK314898|gb|AB463414	Homo sapiens apolipoprotein E (APOE), mRNA [NM_000041]	-0.924444276309995	9.28006608031423	-4.10336206155216	0.0121002159105064	0.39116683818246	-2.33198390285701
1	114	101	A_23_P90079	NM_001080821	ZNF799	ref|NM_001080821|ens|ENST00000357979|ens|ENST00000430385|ens|ENST00000460935	Homo sapiens zinc finger protein 799 (ZNF799), mRNA [NM_001080821]	0.917391939805944	7.26159653579415	-4.10202353889873	0.0121145658128929	0.39116683818246	-2.3329540946727
1	21	134	A_32_P204740	ENST00000417612		ens|ENST00000417612|gb|BC065754|gb|BC029457|gb|BF667557	Homo sapiens cDNA clone IMAGE:4279628, partial cds. [BC065754]	0.917114574986712	4.16602247067183	5.10885401922877	0.0105106126044779	0.39116683818246	-2.33691752728458
1	11	156	A_24_P11640	NM_001031738	TMEM150A	ref|NM_001031738|ref|NR_033179|ens|ENST00000334462|ens|ENST00000431593	Homo sapiens transmembrane protein 150A (TMEM150A), transcript variant 1, mRNA [NM_001031738]	-0.914870047001106	9.86014022580926	4.09525234270994	0.0121874664077025	0.39116683818246	-2.33786720712413
1	113	121	A_24_P55295	NM_000165	GJA1	ref|NM_000165|ens|ENST00000282561|gb|CR593006|gb|HH837108	Homo sapiens gap junction protein, alpha 1, 43kDa (GJA1), mRNA [NM_000165]	0.914735440283913	9.22220713480122	-4.09301431844692	0.0122116753884472	0.39116683818246	-2.33949300383503
1	11	212	A_23_P362228	NR_033690	C1orf213	ref|NR_033690|ref|NR_033691|ens|ENST00000335648|ens|ENST00000458053	Homo sapiens chromosome 1 open reading frame 213 (C1orf213), transcript variant 1, non-coding RNA [NR_033690]	-0.914413543460281	6.73992358750508	4.08857348634711	0.0122598806819022	0.39116683818246	-2.34272182446644
1	148	187	A_23_P301521	NM_020848	KIAA1462	ref|NM_020848|ens|ENST00000375377|ens|ENST00000464386|gb|AK055602	Homo sapiens KIAA1462 (KIAA1462), mRNA [NM_020848]	-0.912880912369604	7.37405522014858	-4.08513747823858	0.0122973327652623	0.39116683818246	-2.34522262780526
1	93	265	A_32_P175715	NM_001080836	MEIG1	ref|NM_001080836|ens|ENST00000378240|ens|ENST00000496225|ens|ENST00000407572	Homo sapiens meiosis expressed gene 1 homolog (mouse) (MEIG1), mRNA [NM_001080836]	-0.911730462120945	5.53158077594147	-4.08373784302869	0.0123126273190939	0.39116683818246	-2.34624195550426
1	159	236	A_23_P250619	NM_153746	ZDHHC14	ref|NM_153746|ref|NM_024630|ens|ENST00000517432|ens|ENST00000422910	Homo sapiens zinc finger, DHHC-type containing 14 (ZDHHC14), transcript variant 2, mRNA [NM_153746]	0.910658888268043	9.36371079654724	-4.08348659149729	0.0123153752536267	0.39116683818246	-2.34642497657122
1	93	75	A_23_P99653	ENST00000390439		ens|ENST00000390439|gb|X92778|gb|AB305776|gb|AB306123	H.sapiens mRNA for T cell receptor alpha (clone XPSZ31II). [X92778]	-0.908916193696531	2.83410407892385	-5.08096557233123	0.0106897875317626	0.39116683818246	-2.3466854607705
1	96	218	A_24_P34186	NM_004010	DMD	ref|NM_004010|ref|NM_000109|ref|NM_004009|ref|NM_004006	Homo sapiens dystrophin (DMD), transcript variant Dp427p2, mRNA [NM_004010]	-0.907530579531681	2.56993394741138	5.07719946042882	0.0107142784508358	0.39116683818246	-2.34801163241435
1	62	3	A_23_P5300	NM_001875	CPS1	ref|NM_001875|ref|NM_001122633|ref|NM_001122634|ens|ENST00000430249	Homo sapiens carbamoyl-phosphate synthase 1, mitochondrial (CPS1), nuclear gene encoding mitochondrial protein, transcript variant 2, mRNA [NM_001875]	0.907498257614448	7.6716931587921	4.07913063097813	0.0123631315782392	0.39116683818246	-2.34959992695563
1	16	77	A_23_P12113	NM_014053	FLVCR1	ref|NM_014053|ens|ENST00000483790|gb|BC048312|gb|AK001419	Homo sapiens feline leukemia virus subgroup C cellular receptor 1 (FLVCR1), mRNA [NM_014053]	0.906957955887591	10.5857408607132	4.07779744411629	0.0123777915540078	0.39116683818246	-2.35057237360799
1	105	172	A_23_P122052	NM_001008397	GPX8	ref|NM_001008397|ens|ENST00000503787|ens|ENST00000521115|ens|ENST00000506123	Homo sapiens glutathione peroxidase 8 (putative) (GPX8), mRNA [NM_001008397]	0.905322679981714	10.8214039054856	-4.07741726909022	0.0123819757891364	0.39116683818246	-2.35084974089217
1	151	205	A_32_P96579	BC037893		gb|BC037893|gb|BC047651	Homo sapiens cDNA clone IMAGE:5275301. [BC037893]	-0.901767112224744	4.6108816715892	4.07687088722921	0.0123879922329365	0.39116683818246	-2.35124841709864
1	34	98	A_23_P3014	NM_005615	RNASE6	ref|NM_005615|ens|ENST00000304677|gb|BC020848	Homo sapiens ribonuclease, RNase A family, k6 (RNASE6), mRNA [NM_005615]	-0.899166089673411	2.34534821059769	5.06679652706697	0.0107822976138324	0.39116683818246	-2.35168365951535
1	17	9	A_23_P62099	NM_016249	MAGEC2	ref|NM_016249|ens|ENST00000247452|gb|AF116194|gb|BC005891	Homo sapiens melanoma antigen family C, 2 (MAGEC2), mRNA [NM_016249]	-0.897385021406581	5.88532337267844	5.06609555067545	0.0107869005038805	0.39116683818246	-2.35193155636999
1	2	156	A_23_P65518	NM_016651	DACT1	ref|NM_016651|ref|NM_001079520|gb|BX161433|gb|CR610675	Homo sapiens dapper, antagonist of beta-catenin, homolog 1 (Xenopus laevis) (DACT1), transcript variant 1, mRNA [NM_016651]	-0.892423461900618	8.75049931995538	-4.07391768612943	0.0124205709677259	0.39116683818246	-2.35340424926576
1	169	149	A_23_P112798	NM_001312	CRIP2	ref|NM_001312|ens|ENST00000329146|gb|AK311402|gb|AK315757	Homo sapiens cysteine-rich protein 2 (CRIP2), mRNA [NM_001312]	-0.889581809006484	6.30188852908817	4.06939290321183	0.0124706832056403	0.39116683818246	-2.35671055049319
1	96	115	A_32_P227930	NM_001145132	C5orf52	ref|NM_001145132|ens|ENST00000409999	Homo sapiens chromosome 5 open reading frame 52 (C5orf52), mRNA [NM_001145132]	0.888851570528315	3.43759258402797	-4.06663621103033	0.0125013306807726	0.39116683818246	-2.3587268007744
1	143	200	A_32_P125338	NM_207334	FAM43B	ref|NM_207334|ens|ENST00000332947|gb|AK126900|gb|CR613318	Homo sapiens family with sequence similarity 43, member B (FAM43B), mRNA [NM_207334]	-0.88803758817181	9.27243836496253	4.06312085835048	0.0125405415597216	0.39116683818246	-2.36130003571339
1	54	238	A_23_P162579	NM_014365	HSPB8	ref|NM_014365|ens|ENST00000281938|gb|AK312501|gb|BT006876	Homo sapiens heat shock 22kDa protein 8 (HSPB8), mRNA [NM_014365]	0.887813136387243	9.03494427368141	-4.06297231248345	0.0125422016598506	0.39116683818246	-2.36140882298064
1	23	217	A_24_P303052	NM_013261	PPARGC1A	ref|NM_013261|ens|ENST00000506055|ens|ENST00000509702|ens|ENST00000264867	Homo sapiens peroxisome proliferator-activated receptor gamma, coactivator 1 alpha (PPARGC1A), mRNA [NM_013261]	0.886331686225112	2.79048785580974	5.03693117670184	0.0109806241837663	0.39116683818246	-2.36229782914687
1	94	49	A_24_P842899	ENST00000430643		ens|ENST00000430643		-0.885470049322305	7.84291720055958	-4.05805720251781	0.0125972778229891	0.39116683818246	-2.36501076520547
1	23	114	A_23_P166400	NM_001007279	RASL10A	ref|NM_001007279|ref|NM_006477|ens|ENST00000401450|ens|ENST00000216101	Homo sapiens RAS-like, family 10, member A (RASL10A), transcript variant 2, mRNA [NM_001007279]	0.881200462004768	7.74328889763227	4.05781492793323	0.0125999999962158	0.39116683818246	-2.3651884304854
1	13	141	A_32_P384562	NR_023386	CROCCP3	ref|NR_023386|gb|AB067509	Homo sapiens ciliary rootlet coiled-coil, rootletin pseudogene 3 (CROCCP3), non-coding RNA [NR_023386]	-0.873003732018225	4.58489724912397	4.05684392235832	0.0126109170848151	0.39116683818246	-2.36590060254822
1	79	190	A_24_P920880	AY279352	ZSCAN18	gb|AY279352|gb|BC017411	Homo sapiens truncated zinc finger protein 447 isoform (ZNF447) mRNA, complete cds. [AY279352]	0.870225209957978	4.30346607342658	5.02624158262863	0.0110527284368404	0.39116683818246	-2.36612314764003
1	23	82	A_24_P282343	NM_003159	CDKL5	ref|NM_003159|ref|NM_001037343|ens|ENST00000379989|ens|ENST00000379996	Homo sapiens cyclin-dependent kinase-like 5 (CDKL5), transcript variant I, mRNA [NM_003159]	-0.870008978373981	6.74389314010393	-4.05354496134272	0.0126480909949493	0.39116683818246	-2.36832152823623
1	73	258	A_23_P68714	AF050199		gb|AF050199|tc|NP085176	Homo sapiens putative peroxisome microbody protein 175.1 mRNA, complete cds. [AF050199]	0.865799793477899	2.00820746999243	-5.01733944215218	0.0111132324822624	0.39116683818246	-2.36931943501761
1	140	16	A_23_P332820	NM_002190	IL17A	ref|NM_002190|ens|ENST00000340057|gb|U32659	Homo sapiens interleukin 17A (IL17A), mRNA [NM_002190]	0.865721884693955	3.09452771044357	4.05009071047317	0.0126871533777903	0.39116683818246	-2.37085863833784
1	5	49	A_24_P345451	NM_024843	CYBRD1	ref|NM_024843|ref|NM_001127383|ens|ENST00000375252|ens|ENST00000321348	Homo sapiens cytochrome b reductase 1 (CYBRD1), transcript variant 1, mRNA [NM_024843]	0.864414323364808	7.2959041153702	-4.04937057694151	0.01269531492049	0.39116683818246	-2.37138785562312
1	140	143	A_24_P611380	AL137542		gb|AL137542|tc|NP1167917	Homo sapiens mRNA; cDNA DKFZp434P1019 (from clone DKFZp434P1019) [AL137542]	-0.860493271656385	3.90285779449136	-4.04912886931487	0.012698055671405	0.39116683818246	-2.37156550578653
1	70	169	A_24_P130952	NM_032435	KIAA1804	ref|NM_032435|ens|ENST00000366622|ens|ENST00000366624|gb|AJ311798	Homo sapiens mixed lineage kinase 4 (KIAA1804), mRNA [NM_032435]	-0.859690705530729	10.0341915593089	4.04718703773541	0.0127200996688427	0.39116683818246	-2.37299311721306
1	52	134	A_23_P63254	NM_006142	SFN	ref|NM_006142|ens|ENST00000339276|gb|CR541926|gb|CR541905	Homo sapiens stratifin (SFN), mRNA [NM_006142]	-0.852592643158733	4.35186906189958	4.99997425025847	0.0112324642987364	0.39116683818246	-2.37558225141155
1	16	235	A_24_P925737	NM_001135240	C1orf226	ref|NM_001135240|gb|AK293907|gb|BC127743|gb|BC127744	Homo sapiens chromosome 1 open reading frame 226 (C1orf226), transcript variant 1, mRNA [NM_001135240]	0.851970805111038	4.10699303666146	4.99909643801114	0.0112385342475192	0.39116683818246	-2.37589982007961
1	27	57	A_24_P350744	NM_014949	KIAA0907	ref|NM_014949|ens|ENST00000466713|ens|ENST00000482337|ens|ENST00000368319	Homo sapiens KIAA0907 (KIAA0907), mRNA [NM_014949]	-0.846942652396087	9.12194804390222	4.04235194792886	0.0127751848177966	0.39116683818246	-2.37655094811014
1	19	92	A_24_P31671	NM_019593	GPCPD1	ref|NM_019593|ens|ENST00000379019|ens|ENST00000481038|ens|ENST00000418646	Homo sapiens glycerophosphocholine phosphodiesterase GDE1 homolog (S. cerevisiae) (GPCPD1), mRNA [NM_019593]	0.84680826516615	4.353969467856	4.98913880646232	0.0113076805540098	0.39116683818246	-2.37950886511489
1	40	212	A_32_P94199	NR_027420	LOC389834	ref|NR_027420|ref|XR_113283|ref|XR_114548|gb|BC068588	Homo sapiens ankyrin repeat domain 57 pseudogene (LOC389834), non-coding RNA [NR_027420]	-0.830153168018653	9.15684189509546	-4.03791403357281	0.0128259927993637	0.39116683818246	-2.37982045750663
1	93	139	A_23_P256632	NM_005023	PGGT1B	ref|NM_005023|ens|ENST00000419445|gb|CR591401|gb|L25441	Homo sapiens protein geranylgeranyltransferase type I, beta subunit (PGGT1B), mRNA [NM_005023]	-0.828691683289455	6.35370102923337	-4.03578841151392	0.0128504126130029	0.39116683818246	-2.38138778487509
1	126	259	A_23_P145957	NM_022445	TPK1	ref|NM_022445|ref|NM_001042482|ens|ENST00000378099|ens|ENST00000482940	Homo sapiens thiamin pyrophosphokinase 1 (TPK1), transcript variant 1, mRNA [NM_022445]	-0.826462999205007	5.23939402497167	4.03504446665769	0.0128589722343132	0.39116683818246	-2.38193653691392
1	144	85	A_32_P172141	NM_016952	CDON	ref|NM_016952|ens|ENST00000392693|ens|ENST00000263577|gb|AB209396	Homo sapiens Cdon homolog (mouse) (CDON), mRNA [NM_016952]	-0.812723302345741	6.81943237454775	-4.03314427438817	0.0128808658495302	0.39116683818246	-2.38333864651849
